# Supplementary material for: Identification of radiation responsive genes and transcriptome profiling via complete RNA sequencing in a stable radioresistant U87 glioblastoma model
Source: Oncotarget. 2018 May 4;9(34):23532–42. doi: 10.18632/oncotarget.25247 (PMC5955095; doi:10.18632/oncotarget.25247)
Supplement: Supplementary file 2 [file oncotarget-09-23532-s002.xlsx]

## Sheet: Sheet1
gene_id	gene	locus	sample_1	sample_2	value_1 (U87-10gy)	value_2 (U87)	log2(fold_change)	test_stat	p_value	q_value	significant
XLOC_000001	DDX11L1	chr1:11873-29370	U87-10Gy	U87	0.0068109	0	#NAME?	0	1	1	no
XLOC_000002	MIR1302-11	chr1:30365-30503	U87-10Gy	U87	0	0	0	0	1	1	no
XLOC_000003	OR4F5	chr1:69090-70008	U87-10Gy	U87	0	0	0	0	1	1	no
XLOC_000004	LOC100132062,LOC100133331	chr1:323891-328581	U87-10Gy	U87	0.0260792	0.0443037	0.764527	0	1	1	no
XLOC_000005	OR4F29	chr1:367658-368597	U87-10Gy	U87	0	0	0	0	1	1	no
XLOC_000006	-	chr1:714144-747486	U87-10Gy	U87	0.748017	0.987396	0.400558	0.72964	0.24215	0.391554	no
XLOC_000007	FAM87B	chr1:752750-800861	U87-10Gy	U87	0.904995	1.1875	0.391943	0.199837	0.7377	0.845243	no
XLOC_000008	LINC01128	chr1:752750-800861	U87-10Gy	U87	4.07931	5.71362	0.48608	0.991095	0.08145	0.174606	no
XLOC_000009	SAMD11	chr1:838279-917497	U87-10Gy	U87	6.3271	8.75097	0.467898	0.337406	0.5593	0.711611	no
XLOC_000010	KLHL17,PLEKHN1	chr1:838279-917497	U87-10Gy	U87	2.67135	2.10835	-0.341453	-0.155874	0.7778	0.871257	no
XLOC_000011	HES4	chr1:931381-944096	U87-10Gy	U87	0.038987	4.96594e-06	-12.9386	0	1	1	no
XLOC_000012	ISG15	chr1:948846-949919	U87-10Gy	U87	14.2669	18.8407	0.401186	1.48671	0.1345	0.256213	no
XLOC_000013	AGRN	chr1:955388-991499	U87-10Gy	U87	25.5649	16.3221	-0.647334	-1.39769	0.01375	0.0400061	yes
XLOC_000014	-	chr1:995077-1002574	U87-10Gy	U87	0.935674	1.94923	1.05882	1.5764	0.011	0.0330645	yes
XLOC_000015	C1orf159	chr1:1014407-1051736	U87-10Gy	U87	0	0	0	0	1	1	no
XLOC_000016	LINC01342	chr1:1072396-1079434	U87-10Gy	U87	0.00698538	0.00856992	0.294944	0	1	1	no
XLOC_000017	MIR200B	chr1:1102483-1102578	U87-10Gy	U87	0	0	0	0	1	1	no
XLOC_000018	MIR200A	chr1:1103242-1103332	U87-10Gy	U87	0	0	0	0	1	1	no
XLOC_000019	MIR429	chr1:1104384-1104467	U87-10Gy	U87	0	0	0	0	1	1	no
XLOC_000020	TTLL10	chr1:1109285-1133313	U87-10Gy	U87	0	0	0	0	1	1	no
XLOC_000021	B3GALT6	chr1:1152287-1173270	U87-10Gy	U87	15.0619	12.0136	-0.326231	-0.177993	0.76805	0.86499	no
XLOC_000022	-	chr1:1209392-1214778	U87-10Gy	U87	0.61383	0.992824	0.693699	0.671443	0.24615	0.395031	no
XLOC_000023	SCNN1D	chr1:1215752-1227409	U87-10Gy	U87	0.660473	0.826322	0.323205	0.559984	0.2832	0.43738	no
XLOC_000024	PUSL1	chr1:1243687-1260073	U87-10Gy	U87	14.7964	10.3712	-0.512656	-0.505061	0.496	0.656187	no
XLOC_000025	CPTP	chr1:1260142-1264276	U87-10Gy	U87	33.2276	29.9625	-0.149227	-0.398947	0.53755	0.692773	no
XLOC_000026	TAS1R3	chr1:1266725-1284802	U87-10Gy	U87	0.127257	0.0898973	-0.501392	0	1	1	no
XLOC_000027	MXRA8	chr1:1286823-1298921	U87-10Gy	U87	0.454734	0.647996	0.51096	0.334358	0.60685	0.749408	no
XLOC_000028	LOC148413	chr1:1321089-1346123	U87-10Gy	U87	8.01343	8.48738	0.0829001	0.0553318	0.92155	0.957832	no
XLOC_000029	ANKRD65	chr1:1347801-1358693	U87-10Gy	U87	0	0	0	0	1	1	no
XLOC_000030	TMEM88B	chr1:1361507-1363167	U87-10Gy	U87	0	0	0	0	1	1	no
XLOC_000031	VWA1	chr1:1365536-1380626	U87-10Gy	U87	0.0715957	0.252705	1.81951	0	1	1	no
XLOC_000032	ATAD3C	chr1:1385068-1470067	U87-10Gy	U87	0.0225511	0.0116571	-0.951996	0	1	1	no
XLOC_000033	ATAD3A,ATAD3B	chr1:1385068-1470067	U87-10Gy	U87	28.2988	24.0888	-0.232374	-0.544214	0.35685	0.519945	no
XLOC_000034	MIB2	chr1:1549220-1566009	U87-10Gy	U87	10.731	9.36603	-0.196269	-0.428346	0.44545	0.609768	no
XLOC_000035	MMP23B	chr1:1566169-1570030	U87-10Gy	U87	0.00885389	0.00432762	-1.03274	0	1	1	no
XLOC_000036	MMP23A	chr1:1570602-1677774	U87-10Gy	U87	2.2998	3.0456	0.405217	0.342743	0.5548	0.707643	no
XLOC_000037	MMP23A	chr1:1570602-1677774	U87-10Gy	U87	0	0	0	0	1	1	no
XLOC_000038	-	chr1:1822638-1824341	U87-10Gy	U87	0.247168	0.341146	0.4649	0.436729	0.4038	0.568173	no
XLOC_000039	CALML6	chr1:1846153-1848733	U87-10Gy	U87	0.10218	0.107293	0.0704393	0	1	1	no
XLOC_000040	GABRD	chr1:1950767-1962192	U87-10Gy	U87	0	0	0	0	1	1	no
XLOC_000041	PRKCZ	chr1:1981908-2144159	U87-10Gy	U87	0.908287	3.85276	2.08467	1.51148	0.01025	0.0310938	yes
XLOC_000042	SKI	chr1:2160123-2241741	U87-10Gy	U87	14.3687	12.4353	-0.208484	-0.431795	0.45035	0.614272	no
XLOC_000043	MORN1	chr1:2246553-2345890	U87-10Gy	U87	0.0182524	0.0095978	-0.927311	0	1	1	no
XLOC_000044	RER1	chr1:2246553-2345890	U87-10Gy	U87	48.8123	49.4912	0.0199283	0.035652	0.94895	0.972196	no
XLOC_000045	PLCH2	chr1:2398897-2436969	U87-10Gy	U87	0.00782311	0.028094	1.84445	0	1	1	no
XLOC_000046	TNFRSF14	chr1:2481358-2497061	U87-10Gy	U87	0.742417	4.99933	2.75143	5.73691	5e-05	0.000252441	yes
XLOC_000047	LOC100996583	chr1:2497973-2515973	U87-10Gy	U87	0.0247935	0	#NAME?	0	1	1	no
XLOC_000048	FAM213B	chr1:2517898-2564481	U87-10Gy	U87	10.6383	15.6122	0.553399	1.29994	0.0256	0.0681688	no
XLOC_000049	ACTRT2	chr1:2938045-2939467	U87-10Gy	U87	0	0	0	0	1	1	no
XLOC_000050	PRDM16	chr1:2985741-3355185	U87-10Gy	U87	0.0374125	0.0136742	-1.45207	0	1	1	no
XLOC_000051	MIR4251	chr1:2985741-3355185	U87-10Gy	U87	0	0	0	0	1	1	no
XLOC_000052	ARHGEF16	chr1:3371014-3397677	U87-10Gy	U87	0.00503373	0	#NAME?	0	1	1	no
XLOC_000053	-	chr1:3404505-3541450	U87-10Gy	U87	0.162813	0.161561	-0.0111397	0	1	1	no
XLOC_000054	TPRG1L	chr1:3541555-3546694	U87-10Gy	U87	8.38175	12.2837	0.551425	1.47996	0.0223	0.0606607	no
XLOC_000055	TP73	chr1:3568892-3663955	U87-10Gy	U87	1.18818	0.399746	-1.5716	-1.81288	0.00345	0.0120381	yes
XLOC_000056	CCDC27	chr1:3668964-3688209	U87-10Gy	U87	0	0	0	0	1	1	no
XLOC_000057	SMIM1	chr1:3689248-3692909	U87-10Gy	U87	0	0.080358	inf	0	1	1	no
XLOC_000058	DFFB	chr1:3728417-3801993	U87-10Gy	U87	1.78424	1.46827	-0.281194	-0.229064	0.6803	0.804422	no
XLOC_000059	LINC01134	chr1:3816967-3833805	U87-10Gy	U87	0.20197	1.00301	2.31212	2.2922	0.00085	0.0034372	yes
XLOC_000060	LINC01346	chr1:4000671-4012643	U87-10Gy	U87	0	0	0	0	1	1	no
XLOC_000061	LINC01777	chr1:4472110-4484744	U87-10Gy	U87	0	0.00639551	inf	0	1	1	no
XLOC_000062	AJAP1	chr1:4715104-4843851	U87-10Gy	U87	0.0221626	0	#NAME?	0	1	1	no
XLOC_000063	MIR4417	chr1:5624130-5624203	U87-10Gy	U87	0	0	0	0	1	1	no
XLOC_000064	KCNAB2	chr1:5922867-6161253	U87-10Gy	U87	2.70396	2.0133	-0.425515	-0.738976	0.19875	0.343135	no
XLOC_000065	RNF207	chr1:6264899-6296110	U87-10Gy	U87	0.00443701	0	#NAME?	0	1	1	no
XLOC_000066	LINC00337	chr1:6296299-6299502	U87-10Gy	U87	0.0969722	0.0239089	-2.02002	0	1	1	no
XLOC_000067	HES3	chr1:6304251-6305638	U87-10Gy	U87	0	0.027351	inf	0	1	1	no
XLOC_000068	GPR153	chr1:6307369-6321035	U87-10Gy	U87	0.690019	0.989348	0.519842	0.445225	0.4376	0.60209	no
XLOC_000069	ESPN	chr1:6484847-6580121	U87-10Gy	U87	0.0952512	0.0436716	-1.12504	0	1	1	no
XLOC_000070	TAS1R1	chr1:6615337-6639817	U87-10Gy	U87	0.0388396	0.0236518	-0.715577	0	1	1	no
XLOC_000071	ZBTB48	chr1:6640050-6650280	U87-10Gy	U87	4.60682	5.19997	0.174734	0.363792	0.51785	0.675682	no
XLOC_000072	PHF13	chr1:6650782-6684093	U87-10Gy	U87	8.87669	7.28962	-0.284179	-0.271789	0.63925	0.774112	no
XLOC_000073	THAP3	chr1:6684662-6761966	U87-10Gy	U87	7.15638	9.44221	0.399895	0.30049	0.68065	0.804624	no
XLOC_000074	LINC01672	chr1:6784804-6790072	U87-10Gy	U87	0	0	0	0	1	1	no
XLOC_000075	CAMTA1	chr1:6845244-7829766	U87-10Gy	U87	53.5289	68.2918	0.351394	0.774067	0.1754	0.312508	no
XLOC_000076	VAMP3	chr1:7831328-7841492	U87-10Gy	U87	80.4584	96.0281	0.255215	0.535169	0.34375	0.505604	no
XLOC_000077	PER3	chr1:7844232-7949170	U87-10Gy	U87	9.29676	7.48802	-0.312145	-0.753567	0.20895	0.355236	no
XLOC_000078	PARK7	chr1:8021692-8046082	U87-10Gy	U87	228.249	286.535	0.328102	0.682348	0.2298	0.37826	no
XLOC_000079	LINC01714	chr1:8268731-8275268	U87-10Gy	U87	0	0.105316	inf	0	1	1	no
XLOC_000080	SLC45A1	chr1:8377983-8404227	U87-10Gy	U87	1.2748	3.37532	1.40476	2.95693	5e-05	0.000252441	yes
XLOC_000081	LOC102724552	chr1:8412461-8877785	U87-10Gy	U87	0	0.0235016	inf	0	1	1	no
XLOC_000082	ENO1-AS1	chr1:8921058-8941024	U87-10Gy	U87	0.210953	0.379362	0.846649	0.00595878	0.0124	0.0366389	yes
XLOC_000083	CA6	chr1:9005892-9035148	U87-10Gy	U87	0.0268542	0.0422021	0.652164	0	1	1	no
XLOC_000084	LINC01759	chr1:9160366-9258841	U87-10Gy	U87	1.16029	1.78172	0.618789	0.337514	0.65035	0.782132	no
XLOC_000085	-	chr1:9260077-9263623	U87-10Gy	U87	0.571431	0.884771	0.630725	1.00208	0.0806	0.17314	no
XLOC_000086	H6PD	chr1:9294797-9331398	U87-10Gy	U87	10.4847	9.09008	-0.205917	-0.457202	0.42695	0.591528	no
XLOC_000087	SPSB1	chr1:9352940-9429590	U87-10Gy	U87	14.4576	22.6832	0.649794	1.67904	0.00935	0.0287205	yes
XLOC_000088	SLC25A33	chr1:9599489-9645411	U87-10Gy	U87	5.19569	6.45954	0.314118	0.819069	0.3481	0.510445	no
XLOC_000089	TMEM201	chr1:9648779-9682124	U87-10Gy	U87	7.71958	5.28719	-0.546022	-1.29723	0.0217	0.0592699	no
XLOC_000090	PIK3CD	chr1:9711788-9884584	U87-10Gy	U87	14.0849	6.33012	-1.15385	-1.03231	0.09125	0.191162	no
XLOC_000091	NMNAT1	chr1:9982170-10045725	U87-10Gy	U87	4.71781	5.85941	0.312639	0.298151	0.5892	0.73621	no
XLOC_000092	MIR5697	chr1:9982170-10045725	U87-10Gy	U87	0	0	0	0	1	1	no
XLOC_000093	RBP7	chr1:10057254-10076078	U87-10Gy	U87	0	0	0	0	1	1	no
XLOC_000094	UBE4B	chr1:10093040-10241296	U87-10Gy	U87	20.1064	20.5283	0.0299607	0.0667416	0.90695	0.949757	no
XLOC_000095	KIF1B	chr1:10270559-10441661	U87-10Gy	U87	8.36852	7.05921	-0.245466	-0.529097	0.3576	0.520761	no
XLOC_000096	RNU6-2	chr1:10270559-10441661	U87-10Gy	U87	0	0	0	0	1	1	no
XLOC_000097	PGD	chr1:10459048-10480568	U87-10Gy	U87	201.977	192.113	-0.0722377	-0.136459	0.80795	0.890421	no
XLOC_000098	APITD1-CORT,CENPS,CORT	chr1:10490158-10512132	U87-10Gy	U87	15.7066	18.9696	0.272313	0.774985	0.2695	0.421248	no
XLOC_000099	PEX14	chr1:10535002-10690815	U87-10Gy	U87	21.5107	24.9268	0.21264	0.588669	0.37985	0.544288	no
XLOC_000100	TARDBP	chr1:11072477-11107318	U87-10Gy	U87	47.0085	41.2862	-0.187264	-0.425899	0.4876	0.648624	no
XLOC_000101	LOC105376736	chr1:11126669-11162162	U87-10Gy	U87	0.703089	1.78511	1.34424	0.126651	0.74365	0.849255	no
XLOC_000102	MTOR-AS1	chr1:11166587-11322608	U87-10Gy	U87	0	0	0	0	1	1	no
XLOC_000103	ANGPTL7	chr1:11166587-11322608	U87-10Gy	U87	0	0	0	0	1	1	no
XLOC_000104	UBIAD1	chr1:11333254-11359628	U87-10Gy	U87	7.59381	8.07002	0.0877484	0.206663	0.71375	0.828157	no
XLOC_000105	DISP3	chr1:11539294-11597640	U87-10Gy	U87	0	0.00232805	inf	0	1	1	no
XLOC_000106	LINC01647	chr1:11669587-11673411	U87-10Gy	U87	0	0.0605565	inf	0	1	1	no
XLOC_000107	FBXO44	chr1:11708417-11723384	U87-10Gy	U87	7.20257	10.3737	0.526342	1.10373	0.05175	0.12151	no
XLOC_000108	FBXO6	chr1:11724149-11780336	U87-10Gy	U87	1.28032	1.26969	-0.0120297	-0.00790342	0.98935	0.994237	no
XLOC_000109	DRAXIN	chr1:11724149-11780336	U87-10Gy	U87	0.0256432	0.144172	2.49115	0	1	1	no
XLOC_000110	AGTRAP	chr1:11796141-11810828	U87-10Gy	U87	59.8754	66.3355	0.147819	0.343154	0.54905	0.702794	no
XLOC_000111	C1orf167	chr1:11822249-11907911	U87-10Gy	U87	0.444617	0.846884	0.9296	0.230196	0.7117	0.8267	no
XLOC_000112	CLCN6	chr1:11822249-11907911	U87-10Gy	U87	9.52869	10.0638	0.078825	0.141579	0.79875	0.88472	no
XLOC_000113	PLOD1	chr1:11994723-12035599	U87-10Gy	U87	173.389	163.803	-0.0820467	-0.13907	0.81065	0.892154	no
XLOC_000114	MFN2	chr1:12040014-12073572	U87-10Gy	U87	33.9439	33.6533	-0.0124053	-0.0265874	0.96415	0.980383	no
XLOC_000115	MIIP	chr1:12079298-12092556	U87-10Gy	U87	12.2301	13.3538	0.126815	0.299284	0.60015	0.744435	no
XLOC_000116	MIR6729	chr1:12079298-12092556	U87-10Gy	U87	0	0	0	0	1	1	no
XLOC_000117	TNFRSF8	chr1:12123433-12204271	U87-10Gy	U87	0.429029	0.347028	-0.30602	-0.51998	0.35505	0.518024	no
XLOC_000118	TNFRSF1B	chr1:12226998-12269277	U87-10Gy	U87	18.4189	15.6134	-0.238398	-0.553697	0.33405	0.494841	no
XLOC_000119	MIR4632	chr1:12226998-12269277	U87-10Gy	U87	0	0	0	0	1	1	no
XLOC_000120	VPS13D	chr1:12290050-12572099	U87-10Gy	U87	3.62565	3.37593	-0.102954	-0.238565	0.6788	0.803196	no
XLOC_000121	SNORA59A	chr1:12290050-12572099	U87-10Gy	U87	0	0	0	0	1	1	no
XLOC_000122	AADACL4	chr1:12704565-12727097	U87-10Gy	U87	0	0	0	0	1	1	no
XLOC_000123	AADACL3	chr1:12776117-12788726	U87-10Gy	U87	0	0	0	0	1	1	no
XLOC_000124	C1orf158	chr1:12806133-12821102	U87-10Gy	U87	0	0.161088	inf	0	1	1	no
XLOC_000125	PRAMEF12	chr1:12834990-12838048	U87-10Gy	U87	0	0	0	0	1	1	no
XLOC_000126	PRAMEF1	chr1:12851545-12856777	U87-10Gy	U87	0.0158701	0	#NAME?	0	1	1	no
XLOC_000127	PRAMEF2	chr1:12916940-12921764	U87-10Gy	U87	0	0	0	0	1	1	no
XLOC_000128	PRAMEF7	chr1:12976466-12980300	U87-10Gy	U87	0	0	0	0	1	1	no
XLOC_000129	PRAMEF18	chr1:13035498-13039011	U87-10Gy	U87	0	0	0	0	1	1	no
XLOC_000130	PRAMEF34P	chr1:13194517-13199727	U87-10Gy	U87	0	0	0	0	1	1	no
XLOC_000131	PRAMEF27,PRAMEF5	chr1:13328195-13698405	U87-10Gy	U87	0	0	0	0	1	1	no
XLOC_000132	PRAMEF10	chr1:13328195-13698405	U87-10Gy	U87	0	0	0	0	1	1	no
XLOC_000133	PRAMEF15,PRAMEF27	chr1:13328195-13698405	U87-10Gy	U87	0	0	0	0	1	1	no
XLOC_000134	PRAMEF17	chr1:13328195-13698405	U87-10Gy	U87	0	0	0	0	1	1	no
XLOC_000135	PRAMEF20	chr1:13328195-13698405	U87-10Gy	U87	0	0	0	0	1	1	no
XLOC_000136	PRAMEF10	chr1:13328195-13698405	U87-10Gy	U87	0	0	0	0	1	1	no
XLOC_000137	PRAMEF15,PRAMEF27	chr1:13328195-13698405	U87-10Gy	U87	0	0	0	0	1	1	no
XLOC_000138	PRAMEF17	chr1:13716091-13719089	U87-10Gy	U87	0	0	0	0	1	1	no
XLOC_000139	PRAMEF20	chr1:13736906-13747803	U87-10Gy	U87	0	0	0	0	1	1	no
XLOC_000140	PDPN	chr1:13910251-13944452	U87-10Gy	U87	0	17.7852	inf	#NAME?	5e-05	0.000252441	yes
XLOC_000141	PRDM2	chr1:14026405-14151574	U87-10Gy	U87	6.43269	6.80026	0.0801686	0.177604	0.75615	0.857419	no
XLOC_000142	-	chr1:14219692-14670576	U87-10Gy	U87	0	2.96641	inf	#NAME?	5e-05	0.000252441	yes
XLOC_000143	-	chr1:14858347-14859122	U87-10Gy	U87	0	0.864011	inf	#NAME?	5e-05	0.000252441	yes
XLOC_000144	KAZN	chr1:14925192-15478960	U87-10Gy	U87	5.99711	4.40056	-0.446579	-1.12095	0.0686	0.152327	no
XLOC_000145	TMEM51	chr1:15478989-15546976	U87-10Gy	U87	33.3483	19.4039	-0.781265	-1.80626	0.0015	0.00573026	yes
XLOC_000146	EFHD2,FHAD1	chr1:15562984-15756839	U87-10Gy	U87	114.42	105.406	-0.118388	-0.21569	0.7119	0.826835	no
XLOC_000147	CTRC	chr1:15764937-15773153	U87-10Gy	U87	0	0	0	0	1	1	no
XLOC_000148	CELA2A	chr1:15783222-15798586	U87-10Gy	U87	0	0	0	0	1	1	no
XLOC_000149	CELA2B	chr1:15802595-15851285	U87-10Gy	U87	0	0	0	0	1	1	no
XLOC_000150	DNAJC16	chr1:15853307-15911724	U87-10Gy	U87	5.16113	5.0898	-0.0200756	-0.0486929	0.9351	0.964836	no
XLOC_000151	DDI2,RSC1A1	chr1:15943939-15995596	U87-10Gy	U87	5.57739	4.84434	-0.20329	-0.349642	0.53565	0.691181	no
XLOC_000152	PLEKHM2	chr1:16010797-16061264	U87-10Gy	U87	50.6484	47.1771	-0.102429	-0.21587	0.7082	0.824388	no
XLOC_000153	SLC25A34	chr1:16062808-16067887	U87-10Gy	U87	0.195622	0.219563	0.166563	0	1	1	no
XLOC_000154	TMEM82	chr1:16068986-16074292	U87-10Gy	U87	0	0	0	0	1	1	no
XLOC_000155	FBLIM1	chr1:16083153-16113089	U87-10Gy	U87	12.948	6.49789	-0.994684	-2.32077	5e-05	0.000252441	yes
XLOC_000156	UQCRHL	chr1:16127051-16136872	U87-10Gy	U87	0.13574	0.107647	-0.334541	0	1	1	no
XLOC_000157	SPEN	chr1:16154766-16302627	U87-10Gy	U87	11.1329	7.53158	-0.563805	-0.912005	0.12505	0.242849	no
XLOC_000158	MIR5096	chr1:16154766-16302627	U87-10Gy	U87	0	0	0	0	1	1	no
XLOC_000159	C1orf64	chr1:16330730-16333190	U87-10Gy	U87	0.0145723	0.0173981	0.255703	0	1	1	no
XLOC_000160	CLCNKA	chr1:16348485-16360545	U87-10Gy	U87	0.00481885	0	#NAME?	0	1	1	no
XLOC_000161	CLCNKB	chr1:16361768-16400421	U87-10Gy	U87	0	0.00505059	inf	0	1	1	no
XLOC_000162	SZRD1	chr1:16693524-16724643	U87-10Gy	U87	84.1439	82.0506	-0.0363442	-0.0697584	0.9038	0.947894	no
XLOC_000163	NECAP2	chr1:16767166-16786971	U87-10Gy	U87	30.6497	32.5416	0.0864135	0.201134	0.72955	0.839592	no
XLOC_000164	-	chr1:16847172-16848235	U87-10Gy	U87	0	0	0	0	1	1	no
XLOC_000165	FAM231B	chr1:16865218-16866530	U87-10Gy	U87	0	0	0	0	1	1	no
XLOC_000166	MIR3675	chr1:16875408-16875482	U87-10Gy	U87	0	0	0	0	1	1	no
XLOC_000167	MST1P2	chr1:16944682-16976915	U87-10Gy	U87	0.215354	0.23082	0.100054	0	1	1	no
XLOC_000168	FAM231C	chr1:16999497-17000152	U87-10Gy	U87	0	0	0	0	1	1	no
XLOC_000169	MIR3675	chr1:17007749-17007823	U87-10Gy	U87	0	0	0	0	1	1	no
XLOC_000170	-	chr1:17009708-17046652	U87-10Gy	U87	0	0	0	0	1	1	no
XLOC_000171	CROCC	chr1:17076801-17300031	U87-10Gy	U87	1.85404	2.61389	0.495522	1.07696	0.059	0.134978	no
XLOC_000172	LOC440570	chr1:17076801-17300031	U87-10Gy	U87	0.0645345	0.0503964	-0.356749	0	1	1	no
XLOC_000173	-	chr1:17516268-17519663	U87-10Gy	U87	1.91128	0.354059	-2.43248	-4.26812	0.0861	0.182489	no
XLOC_000174	PADI1	chr1:17531620-17572501	U87-10Gy	U87	0.88346	1.05355	0.25402	0.469214	0.40875	0.573131	no
XLOC_000175	PADI3	chr1:17575592-17610727	U87-10Gy	U87	11.878	13.128	0.14436	0.341735	0.55075	0.704258	no
XLOC_000176	MIR3972	chr1:17575592-17610727	U87-10Gy	U87	0	0	0	0	1	1	no
XLOC_000177	PADI4	chr1:17634689-17690495	U87-10Gy	U87	0.0505891	0.100539	0.990862	0	1	1	no
XLOC_000178	PADI6	chr1:17698690-17728195	U87-10Gy	U87	0	0.0052668	inf	0	1	1	no
XLOC_000179	RCC2	chr1:17733250-17768224	U87-10Gy	U87	0.303775	0.302487	-0.00613174	0	1	1	no
XLOC_000180	ARHGEF10L	chr1:17866220-18024370	U87-10Gy	U87	5.1032	6.63566	0.378838	0.879149	0.125	0.242771	no
XLOC_000181	ACTL8	chr1:18081807-18153558	U87-10Gy	U87	0.306391	0.399418	0.382523	0.480634	0.39095	0.555364	no
XLOC_000182	LINC01654	chr1:18392150-18400905	U87-10Gy	U87	0	0	0	0	1	1	no
XLOC_000183	IGSF21	chr1:18434239-18704977	U87-10Gy	U87	0	0.00575332	inf	0	1	1	no
XLOC_000184	KLHDC7A	chr1:18807423-18812480	U87-10Gy	U87	0	0.00865502	inf	0	1	1	no
XLOC_000185	PAX7	chr1:18957499-19075360	U87-10Gy	U87	0	0.0112766	inf	0	1	1	no
XLOC_000186	IFFO2	chr1:19230773-19283188	U87-10Gy	U87	0.062726	0.0586682	-0.0964855	0	1	1	no
XLOC_000187	LOC101927895	chr1:19399689-19586622	U87-10Gy	U87	1.19594	1.83667	0.618957	0.0358606	0.4898	0.650553	no
XLOC_000188	MRTO4	chr1:19399689-19586622	U87-10Gy	U87	35.0283	33.1865	-0.0779258	-0.0538002	0.92765	0.96105	no
XLOC_000189	PQLC2	chr1:19591526-19660906	U87-10Gy	U87	17.2088	19.293	0.164934	0.20309	0.72705	0.837934	no
XLOC_000190	MINOS1,MINOS1-NBL1,NBL1	chr1:19923470-19984949	U87-10Gy	U87	17.6358	24.2251	0.457993	1.02766	0.0788	0.170075	no
XLOC_000191	RPS14P3	chr1:19923470-19984949	U87-10Gy	U87	0.387585	0.406481	0.0686769	0	1	1	no
XLOC_000192	HTR6	chr1:19991779-20007459	U87-10Gy	U87	0	0.0128063	inf	0	1	1	no
XLOC_000193	OTUD3	chr1:20208866-20239437	U87-10Gy	U87	3.53025	3.01401	-0.228089	-0.53502	0.35435	0.517202	no
XLOC_000194	PLA2G5	chr1:20396700-20418394	U87-10Gy	U87	0	0.00710734	inf	0	1	1	no
XLOC_000195	PLA2G2F	chr1:20465822-20476879	U87-10Gy	U87	0	0	0	0	1	1	no
XLOC_000196	UBXN10	chr1:20510735-20522541	U87-10Gy	U87	0	0	0	0	1	1	no
XLOC_000197	VWA5B1	chr1:20617411-20681387	U87-10Gy	U87	0.0118805	0.0026524	-2.16322	0	1	1	no
XLOC_000198	LINC01141	chr1:20686293-20755287	U87-10Gy	U87	5.12582	4.26434	-0.265459	-0.616493	0.2771	0.430142	no
XLOC_000199	FAM43B	chr1:20870560-20881513	U87-10Gy	U87	1.93427	0.925102	-1.06411	-1.8954	0.0014	0.00538737	yes
XLOC_000200	CDA	chr1:20915443-20945400	U87-10Gy	U87	12.6915	6.02876	-1.07393	-1.93403	0.0009	0.00361808	yes
XLOC_000201	PINK1	chr1:20959947-20988119	U87-10Gy	U87	60.935	42.5441	-0.518314	-0.558116	0.38915	0.553594	no
XLOC_000202	KIF17	chr1:20990506-21044510	U87-10Gy	U87	0.444894	0.624631	0.489544	0.448295	0.52785	0.684394	no
XLOC_000203	LOC100506801	chr1:21543737-21672034	U87-10Gy	U87	0.0211176	0.0322308	0.609992	0	1	1	no
XLOC_000204	NBPF3	chr1:21766582-21811393	U87-10Gy	U87	0.827242	0.937345	0.180271	0.33548	0.55405	0.707097	no
XLOC_000205	ALPL	chr1:21835241-21904905	U87-10Gy	U87	4.60369	0.536326	-3.10161	-5.06192	5e-05	0.000252441	yes
XLOC_000206	LDLRAD2	chr1:22138757-22263794	U87-10Gy	U87	0.0120449	0	#NAME?	0	1	1	no
XLOC_000207	CELA3B	chr1:22303386-22315847	U87-10Gy	U87	0	0	0	0	1	1	no
XLOC_000208	CELA3A	chr1:22328148-22339035	U87-10Gy	U87	0.016456	0	#NAME?	0	1	1	no
XLOC_000209	LINC00339	chr1:22350486-22357975	U87-10Gy	U87	6.19196	10.3779	0.745041	1.43491	0.01445	0.0417748	yes
XLOC_000210	CDC42	chr1:22379047-22419436	U87-10Gy	U87	44.75	40.59	-0.140763	-0.320966	0.57995	0.72863	no
XLOC_000211	MIR4418	chr1:22592731-22592793	U87-10Gy	U87	0	0	0	0	1	1	no
XLOC_000212	ZBTB40	chr1:22755415-22857650	U87-10Gy	U87	4.09499	4.0538	-0.0145862	-0.0343798	0.9528	0.974323	no
XLOC_000213	EPHA8	chr1:22889994-22930087	U87-10Gy	U87	0.00279327	0	#NAME?	0	1	1	no
XLOC_000214	C1QA	chr1:22962998-22966175	U87-10Gy	U87	0	0	0	0	1	1	no
XLOC_000215	C1QC	chr1:22970109-22974604	U87-10Gy	U87	0	0	0	0	1	1	no
XLOC_000216	C1QB	chr1:22979473-22988129	U87-10Gy	U87	0	0	0	0	1	1	no
XLOC_000217	EPHB2	chr1:23037330-23247993	U87-10Gy	U87	19.1816	17.1139	-0.164555	-0.34404	0.549	0.702775	no
XLOC_000218	MIR4684	chr1:23037330-23247993	U87-10Gy	U87	0	0	0	0	1	1	no
XLOC_000219	KDM1A	chr1:23345773-23495621	U87-10Gy	U87	37.2546	27.5434	-0.435713	-0.762475	0.2265	0.374806	no
XLOC_000220	MIR3115	chr1:23345773-23495621	U87-10Gy	U87	0	0	0	0	1	1	no
XLOC_000221	ZNF436-AS1	chr1:23682737-23698536	U87-10Gy	U87	1.68847	2.43606	0.528833	0.332651	0.5408	0.695439	no
XLOC_000222	LOC101928163	chr1:23832164-23857775	U87-10Gy	U87	0	0	0	0	1	1	no
XLOC_000223	MDS2	chr1:23953823-23967058	U87-10Gy	U87	0	0	0	0	1	1	no
XLOC_000224	RPL11	chr1:24018268-24022915	U87-10Gy	U87	1708.65	1927.11	0.173584	0.286068	0.6179	0.758186	no
XLOC_000225	ELOA	chr1:24069855-24104787	U87-10Gy	U87	27.0192	23.6533	-0.191945	-0.420449	0.46235	0.625634	no
XLOC_000226	PITHD1	chr1:24104875-24114722	U87-10Gy	U87	61.1297	42.8544	-0.512428	-1.43483	0.0396	0.0978333	no
XLOC_000227	LYPLA2	chr1:24115160-24127300	U87-10Gy	U87	30.6451	31.6585	0.0469334	0.091758	0.89535	0.942912	no
XLOC_000228	MIR378F	chr1:24255559-24255637	U87-10Gy	U87	0	0	0	0	1	1	no
XLOC_000229	PNRC2	chr1:24286300-24289949	U87-10Gy	U87	0.950057	1.08468	0.191183	0.412867	0.5236	0.680741	no
XLOC_000230	LOC284632	chr1:24526729-24538180	U87-10Gy	U87	0.00596129	0.029299	2.29715	0	1	1	no
XLOC_000231	GRHL3	chr1:24645811-24801608	U87-10Gy	U87	0.0369552	0.0118948	-1.63545	0	1	1	no
XLOC_000232	NIPAL3	chr1:24645811-24801608	U87-10Gy	U87	14.0377	11.7342	-0.258585	-0.472637	0.39445	0.559083	no
XLOC_000233	RCAN3	chr1:24822743-24864121	U87-10Gy	U87	3.23339	3.06394	-0.0776601	-0.172417	0.76155	0.860965	no
XLOC_000234	NCMAP	chr1:24882566-24935818	U87-10Gy	U87	0.00276007	0.00567022	1.0387	0	1	1	no
XLOC_000235	SRRM1	chr1:24969311-24999772	U87-10Gy	U87	46.1436	35.2026	-0.390449	-0.833725	0.1441	0.269546	no
XLOC_000236	CLIC4	chr1:25071623-25171868	U87-10Gy	U87	137.029	125.207	-0.130167	-0.227424	0.69475	0.815077	no
XLOC_000237	MIR4425	chr1:25349993-25350077	U87-10Gy	U87	0	0	0	0	1	1	no
XLOC_000238	-	chr1:25408955-25412536	U87-10Gy	U87	0.71131	0.36678	-0.955561	-1.78611	0.0069	0.0220697	yes
XLOC_000239	TMEM50A	chr1:25565412-25756681	U87-10Gy	U87	88.1453	78.6894	-0.163714	-0.279338	0.62715	0.765016	no
XLOC_000240	RHD	chr1:25565412-25756681	U87-10Gy	U87	0.0615186	0.0600155	-0.0356884	0	1	1	no
XLOC_000241	TMEM57	chr1:25756785-25826698	U87-10Gy	U87	10.1444	11.3591	0.163157	0.387642	0.5004	0.659951	no
XLOC_000242	LDLRAP1	chr1:25870040-25908142	U87-10Gy	U87	19.8905	23.0919	0.215308	0.50424	0.3803	0.544672	no
XLOC_000243	MAN1C1	chr1:25943261-26112698	U87-10Gy	U87	1.0573	4.90828	2.21483	4.59485	5e-05	0.000252441	yes
XLOC_000244	SELENON	chr1:26126666-26186054	U87-10Gy	U87	76.0297	96.1342	0.338486	0.573949	0.3528	0.515586	no
XLOC_000245	MTFR1L	chr1:26126666-26186054	U87-10Gy	U87	35.3296	35.7136	0.0155941	0.0115903	0.98545	0.991891	no
XLOC_000246	PAQR7	chr1:26186062-26202446	U87-10Gy	U87	1.40474	0.762522	-0.881449	-0.718042	0.21155	0.358031	no
XLOC_000247	EXTL1	chr1:26348270-26362954	U87-10Gy	U87	0.155227	0.15786	0.0242705	0	1	1	no
XLOC_000248	PDIK1L	chr1:26437554-26452039	U87-10Gy	U87	1.79439	2.22119	0.307838	0.687031	0.2305	0.37892	no
XLOC_000249	FAM110D	chr1:26485510-26489775	U87-10Gy	U87	0.0150357	0.0179784	0.257879	0	1	1	no
XLOC_000250	CNKSR1,ZNF593	chr1:26496339-26516376	U87-10Gy	U87	61.8389	70.3567	0.186174	0.514019	0.4565	0.620145	no
XLOC_000251	CATSPER4	chr1:26517118-26529033	U87-10Gy	U87	0	0	0	0	1	1	no
XLOC_000252	LOC101928303	chr1:26551810-26556331	U87-10Gy	U87	0	0.050494	inf	0	1	1	no
XLOC_000253	CEP85,SH3BGRL3	chr1:26560461-26608352	U87-10Gy	U87	1332.42	1763.28	0.404209	0.569669	0.31795	0.477053	no
XLOC_000254	CD52	chr1:26608772-26647014	U87-10Gy	U87	0.0425484	0.0500482	0.234213	0	1	1	no
XLOC_000255	LIN28A	chr1:26737258-26756219	U87-10Gy	U87	0	0.00510269	inf	0	1	1	no
XLOC_000256	DHDDS,HMGN2	chr1:26758772-26803322	U87-10Gy	U87	67.4182	62.0565	-0.119555	-0.244363	0.66545	0.793276	no
XLOC_000257	RPS6KA1	chr1:26856248-26901520	U87-10Gy	U87	10.726	8.59877	-0.318905	-0.759178	0.1854	0.325949	no
XLOC_000258	MIR1976	chr1:26856248-26901520	U87-10Gy	U87	0	0	0	0	1	1	no
XLOC_000259	ARID1A	chr1:27018183-27108601	U87-10Gy	U87	17.0103	15.3657	-0.146696	-0.308924	0.58815	0.735434	no
XLOC_000260	PIGV	chr1:27113583-27124930	U87-10Gy	U87	8.24798	8.36808	0.0208558	0.0488495	0.93335	0.963845	no
XLOC_000261	ZDHHC18	chr1:27153200-27182211	U87-10Gy	U87	9.55506	7.13523	-0.421306	-1.10465	0.07825	0.169091	no
XLOC_000262	SFN	chr1:27189632-27190947	U87-10Gy	U87	0.333369	0.101215	-1.71969	0	1	1	no
XLOC_000263	NUDC	chr1:27248212-27273362	U87-10Gy	U87	156.91	184.611	0.234552	0.554954	0.4101	0.57447	no
XLOC_000264	TRNP1	chr1:27320066-27328024	U87-10Gy	U87	11.4111	3.43511	-1.73201	-3.87642	5e-05	0.000252441	yes
XLOC_000265	WDTC1	chr1:27561006-27635124	U87-10Gy	U87	19.9048	19.9452	0.00292602	0.00658611	0.99105	0.995157	no
XLOC_000266	TMEM222	chr1:27648635-27662891	U87-10Gy	U87	23.5043	25.6141	0.124013	0.347147	0.61475	0.755831	no
XLOC_000267	ACTG1P20	chr1:27648635-27662891	U87-10Gy	U87	0.669974	0.523041	-0.357181	-0.164084	0.7762	0.870214	no
XLOC_000268	SYTL1	chr1:27668444-27680425	U87-10Gy	U87	0.286251	0.541304	0.91916	1.17506	0.0128	0.0376599	yes
XLOC_000269	GPR3	chr1:27719119-27723071	U87-10Gy	U87	6.50127	2.59034	-1.32758	-2.96832	5e-05	0.000252441	yes
XLOC_000270	FAM76A	chr1:28052451-28089565	U87-10Gy	U87	4.82065	4.59946	-0.0677631	-0.135737	0.81175	0.892857	no
XLOC_000271	STX12	chr1:28099680-28150963	U87-10Gy	U87	16.8454	15.9317	-0.0804492	-0.18332	0.77685	0.870666	no
XLOC_000272	PPP1R8	chr1:28157251-28178183	U87-10Gy	U87	23.1502	26.9205	0.217682	0.508963	0.3751	0.539468	no
XLOC_000273	SCARNA1	chr1:28157251-28178183	U87-10Gy	U87	0	0	0	0	1	1	no
XLOC_000274	THEMIS2	chr1:28199053-28213196	U87-10Gy	U87	13.7765	17.4913	0.344427	0.739727	0.1966	0.34041	no
XLOC_000275	SMPDL3B	chr1:28261465-28285668	U87-10Gy	U87	0.340982	0.393289	0.205891	0.252502	0.61565	0.756486	no
XLOC_000276	XKR8	chr1:28285972-28294607	U87-10Gy	U87	14.5645	15.1977	0.061404	0.161551	0.8013	0.886264	no
XLOC_000277	ATPIF1	chr1:28562601-28564616	U87-10Gy	U87	214.478	337.091	0.652307	1.27042	0.0281	0.073808	no
XLOC_000278	SESN2	chr1:28585962-28609002	U87-10Gy	U87	7.97434	63.2283	2.98713	6.27941	5e-05	0.000252441	yes
XLOC_000279	MED18	chr1:28655512-28662478	U87-10Gy	U87	8.76635	10.496	0.259789	0.610169	0.28575	0.440272	no
XLOC_000280	PHACTR4	chr1:28696064-28826881	U87-10Gy	U87	14.2785	13.5059	-0.0802568	-0.182698	0.74925	0.852911	no
XLOC_000281	RCC1	chr1:28832454-28865708	U87-10Gy	U87	78.6224	54.3854	-0.53172	-1.3056	0.04905	0.116317	no
XLOC_000282	TRNAU1AP	chr1:28879257-28912248	U87-10Gy	U87	10.2606	14.1478	0.463459	0.903529	0.11475	0.227969	no
XLOC_000283	RAB42	chr1:28918711-28922638	U87-10Gy	U87	0.154201	0.308311	0.999573	0	1	1	no
XLOC_000284	LINC01715,RNU11	chr1:28929608-28975695	U87-10Gy	U87	0.61579	1.02143	0.730083	0.20407	0.6221	0.761214	no
XLOC_000285	GMEB1	chr1:28994951-29045870	U87-10Gy	U87	4.41262	4.33822	-0.0245319	-0.0522803	0.92825	0.96136	no
XLOC_000286	YTHDF2	chr1:29063132-29096366	U87-10Gy	U87	25.047	22.4778	-0.156138	-0.349403	0.5435	0.697749	no
XLOC_000287	OPRD1	chr1:29138653-29190969	U87-10Gy	U87	0.00867657	0.00848201	-0.0327184	0	1	1	no
XLOC_000288	EPB41	chr1:29213388-29450855	U87-10Gy	U87	7.8378	7.91836	0.0147528	0.0235013	0.9669	0.981907	no
XLOC_000289	PTPRU	chr1:29563003-29653325	U87-10Gy	U87	5.84213	4.63501	-0.333922	-0.77784	0.17315	0.309431	no
XLOC_000290	-	chr1:30050799-30159278	U87-10Gy	U87	0	0	0	0	1	1	no
XLOC_000291	MATN1-AS1	chr1:31184123-31199693	U87-10Gy	U87	0.129449	0.115395	-0.165794	0	1	1	no
XLOC_000292	LINC01778	chr1:31297498-31307131	U87-10Gy	U87	0.0127138	0.0721208	2.50402	0	1	1	no
XLOC_000293	SDC3	chr1:31342312-31381480	U87-10Gy	U87	0.765135	0.449637	-0.766954	-0.374401	0.53705	0.692346	no
XLOC_000294	ZCCHC17	chr1:31769809-31846607	U87-10Gy	U87	37.3263	51.0123	0.450652	1.20339	0.08585	0.182064	no
XLOC_000295	SERINC2	chr1:31882411-31907527	U87-10Gy	U87	7.15747	9.50202	0.408786	0.939567	0.09815	0.202439	no
XLOC_000296	LINC01225	chr1:31971838-31974167	U87-10Gy	U87	0	0	0	0	1	1	no
XLOC_000297	LINC01226	chr1:31984035-31989846	U87-10Gy	U87	0.00378378	0	#NAME?	0	1	1	no
XLOC_000298	TINAGL1	chr1:32042085-32053287	U87-10Gy	U87	0.0065565	0	#NAME?	0	1	1	no
XLOC_000299	HCRTR1	chr1:32083300-32092919	U87-10Gy	U87	0.00542101	0.00556203	0.0370497	0	1	1	no
XLOC_000300	-	chr1:32180961-32181702	U87-10Gy	U87	0.0640549	0	#NAME?	0	1	1	no
XLOC_000301	KHDRBS1	chr1:32479294-32526460	U87-10Gy	U87	84.4327	77.5955	-0.121829	-0.251899	0.65935	0.789078	no
XLOC_000302	TMEM39B	chr1:32537631-32568467	U87-10Gy	U87	20.2086	16.6895	-0.276032	-0.602096	0.297	0.453171	no
XLOC_000303	MIR5585	chr1:32537631-32568467	U87-10Gy	U87	0	0	0	0	1	1	no
XLOC_000304	KPNA6	chr1:32573447-32642276	U87-10Gy	U87	20.9807	19.8413	-0.0805558	-0.173952	0.75315	0.855411	no
XLOC_000305	CCDC28B,DCDC2B,IQCC,TXLNA	chr1:32644897-32714461	U87-10Gy	U87	37.4851	34.5432	-0.117916	-0.0793888	0.88405	0.936639	no
XLOC_000306	EIF3I	chr1:32644897-32714461	U87-10Gy	U87	207.376	264.664	0.351915	0.519844	0.3713	0.535451	no
XLOC_000307	FAM167B	chr1:32644897-32714461	U87-10Gy	U87	0.888622	2.89599	1.70442	0.1459	0.72065	0.83319	no
XLOC_000308	LCK	chr1:32716839-32751768	U87-10Gy	U87	0	0.0188866	inf	0	1	1	no
XLOC_000309	HDAC1	chr1:32757526-32801840	U87-10Gy	U87	48.795	53.03	0.120076	0.274244	0.68035	0.804462	no
XLOC_000310	TSSK3	chr1:32817301-32860062	U87-10Gy	U87	0.249999	0.236082	-0.0826365	0	1	1	no
XLOC_000311	ZBTB8B	chr1:32930657-32953459	U87-10Gy	U87	0	0.00562773	inf	0	1	1	no
XLOC_000312	ZBTB8A	chr1:33004745-33071551	U87-10Gy	U87	1.5959	1.31078	-0.283944	-0.634835	0.26725	0.418519	no
XLOC_000313	RBBP4	chr1:33086423-33169247	U87-10Gy	U87	20.4368	16.6093	-0.299173	-0.454266	0.42605	0.590562	no
XLOC_000314	KIAA1522	chr1:33207116-33324603	U87-10Gy	U87	22.3376	11.0839	-1.011	-0.656945	0.23565	0.384585	no
XLOC_000315	S100PBP	chr1:33207116-33324603	U87-10Gy	U87	7.79219	6.52464	-0.256131	-0.131314	0.8182	0.897127	no
XLOC_000316	HPCA	chr1:33352097-33367093	U87-10Gy	U87	0.187714	0.355989	0.923298	0.334179	0.6175	0.757902	no
XLOC_000317	AZIN2	chr1:33546713-33586283	U87-10Gy	U87	4.19214	5.20725	0.312833	0.682033	0.22265	0.370581	no
XLOC_000318	ZNF362	chr1:33722037-33766320	U87-10Gy	U87	7.75778	5.18791	-0.580491	-1.37765	0.01805	0.0506422	no
XLOC_000319	LOC101929464	chr1:33772366-33896689	U87-10Gy	U87	0	0	0	0	1	1	no
XLOC_000320	ZSCAN20	chr1:33938231-33967286	U87-10Gy	U87	1.67005	1.9637	0.233687	0.466214	0.4074	0.571741	no
XLOC_000321	HMGB4	chr1:33978610-34631443	U87-10Gy	U87	0.0346769	0	#NAME?	0	1	1	no
XLOC_000322	CSMD2-AS1	chr1:33978610-34631443	U87-10Gy	U87	0	0	0	0	1	1	no
XLOC_000323	C1orf94	chr1:34632320-34684731	U87-10Gy	U87	48.7698	51.3723	0.075004	0.157566	0.7878	0.877764	no
XLOC_000324	GJB5	chr1:35220647-35224113	U87-10Gy	U87	0.0958484	0.0813199	-0.237147	0	1	1	no
XLOC_000325	GJB4	chr1:35225341-35229325	U87-10Gy	U87	0.0109105	0.0127029	0.21944	0	1	1	no
XLOC_000326	GJB3	chr1:35246789-35251967	U87-10Gy	U87	0.158645	0.0636593	-1.31736	0	1	1	no
XLOC_000327	GJA4	chr1:35258598-35261348	U87-10Gy	U87	0	0.0249853	inf	0	1	1	no
XLOC_000328	ZMYM1	chr1:35525386-35595425	U87-10Gy	U87	4.12673	3.07462	-0.424593	-0.794146	0.1535	0.282954	no
XLOC_000329	ZMYM4	chr1:35733938-35887545	U87-10Gy	U87	13.7673	12.5958	-0.1283	-0.288907	0.61	0.752058	no
XLOC_000330	NCDN	chr1:36023392-36032778	U87-10Gy	U87	17.3164	19.2942	0.156034	0.355326	0.52995	0.686145	no
XLOC_000331	TFAP2E	chr1:36035380-36062447	U87-10Gy	U87	0.208885	0.187587	-0.155153	0	1	1	no
XLOC_000332	AGO4	chr1:36235796-36323566	U87-10Gy	U87	2.40417	3.11693	0.374584	0.813938	0.1537	0.28319	no
XLOC_000333	AGO1,AGO3	chr1:36335408-36522310	U87-10Gy	U87	7.82064	6.21575	-0.331358	-0.611642	0.29595	0.451959	no
XLOC_000334	TEKT2	chr1:36549675-36553876	U87-10Gy	U87	0.0263172	0.0377228	0.519434	0	1	1	no
XLOC_000335	ADPRHL2	chr1:36554452-36559533	U87-10Gy	U87	21.1188	24.2507	0.1995	0.467694	0.40705	0.571396	no
XLOC_000336	MAP7D1	chr1:36602169-36646451	U87-10Gy	U87	120.951	101.903	-0.247231	-0.400433	0.48535	0.646432	no
XLOC_000337	THRAP3	chr1:36690005-36770957	U87-10Gy	U87	63.5816	62.5414	-0.0237977	-0.0481882	0.9349	0.96466	no
XLOC_000338	SH3D21	chr1:36771993-36796338	U87-10Gy	U87	1.72881	1.00854	-0.777513	-0.790261	0.19715	0.341123	no
XLOC_000339	MIR4255	chr1:37627163-37627235	U87-10Gy	U87	0	0	0	0	1	1	no
XLOC_000340	ZC3H12A	chr1:37917966-37949978	U87-10Gy	U87	41.1006	12.8453	-1.67792	-3.64365	5e-05	0.000252441	yes
XLOC_000341	MIR6732	chr1:37917966-37949978	U87-10Gy	U87	0	0	0	0	1	1	no
XLOC_000342	DNALI1	chr1:37999897-38061586	U87-10Gy	U87	0.164286	1.47319	3.16467	0.650612	0.3288	0.489042	no
XLOC_000343	CDCA8	chr1:38157989-38175391	U87-10Gy	U87	22.2111	18.2774	-0.281216	-0.661865	0.25075	0.399083	no
XLOC_000344	MANEAL	chr1:38259476-38325292	U87-10Gy	U87	5.31775	3.00526	-0.823326	-0.730722	0.25025	0.398595	no
XLOC_000345	C1orf122	chr1:38259476-38325292	U87-10Gy	U87	28.4126	29.693	0.0635916	0.0992821	0.89765	0.944248	no
XLOC_000346	UTP11	chr1:38477183-38490497	U87-10Gy	U87	39.2804	37.7311	-0.0580543	-0.134362	0.81435	0.894592	no
XLOC_000347	MIR3659	chr1:38554902-38555001	U87-10Gy	U87	0	0	0	0	1	1	no
XLOC_000348	LINC01685	chr1:38940867-38942156	U87-10Gy	U87	0	0	0	0	1	1	no
XLOC_000349	LOC105378663,RHBDL2	chr1:39303868-39407514	U87-10Gy	U87	10.3408	11.4056	0.141398	0.0664294	0.90675	0.949688	no
XLOC_000350	AKIRIN1	chr1:39456915-39471737	U87-10Gy	U87	40.9798	37.6694	-0.121521	-0.271851	0.6329	0.76941	no
XLOC_000351	NDUFS5	chr1:39491966-39500308	U87-10Gy	U87	384.885	492.15	0.35467	0.735276	0.195	0.338333	no
XLOC_000352	KIAA0754,MACF1	chr1:39549838-39952810	U87-10Gy	U87	95.8845	69.1568	-0.471426	-0.688358	0.22365	0.371707	no
XLOC_000353	BMP8A	chr1:39957317-40025370	U87-10Gy	U87	0.116787	0.104787	-0.156419	0	1	1	no
XLOC_000354	OXCT2P1	chr1:39957317-40025370	U87-10Gy	U87	0.0257223	0.170207	2.7262	0	1	1	no
XLOC_000355	LOC101929516	chr1:40026218-40042672	U87-10Gy	U87	0	0.0269008	inf	0	1	1	no
XLOC_000356	PPIE	chr1:40204516-40270967	U87-10Gy	U87	10.33	16.9418	0.71375	1.94189	0.01005	0.0305809	yes
XLOC_000357	LOC101929536	chr1:40204516-40270967	U87-10Gy	U87	0	0	0	0	1	1	no
XLOC_000358	MFSD2A	chr1:40420783-40435640	U87-10Gy	U87	11.4382	9.67935	-0.240883	-0.573825	0.31295	0.471375	no
XLOC_000359	CAP1	chr1:40505312-40563142	U87-10Gy	U87	221.426	220.857	-0.0037111	-0.00552669	0.9922	0.995705	no
XLOC_000360	RLF	chr1:40627040-40706595	U87-10Gy	U87	8.14168	5.64221	-0.529066	-1.24917	0.03055	0.0792017	no
XLOC_000361	TMCO2	chr1:40713572-40717365	U87-10Gy	U87	0.0289431	0	#NAME?	0	1	1	no
XLOC_000362	ZMPSTE24	chr1:40723721-40759856	U87-10Gy	U87	39.1735	37.2192	-0.0738304	-0.181218	0.76855	0.865248	no
XLOC_000363	SMAP2	chr1:40839377-40888998	U87-10Gy	U87	33.8466	26.4863	-0.353763	-0.808788	0.15705	0.287627	no
XLOC_000364	ZFP69B	chr1:40915592-40939854	U87-10Gy	U87	2.7508	5.00338	0.863052	1.28045	0.0265	0.0701872	no
XLOC_000365	ZFP69	chr1:40942472-40962339	U87-10Gy	U87	4.12536	5.2636	0.35153	0.762788	0.1829	0.322552	no
XLOC_000366	EXO5	chr1:40974390-40984414	U87-10Gy	U87	2.33196	1.69142	-0.46331	-0.900948	0.10215	0.208716	no
XLOC_000367	ZNF684	chr1:40997232-41013841	U87-10Gy	U87	1.31313	1.53148	0.221917	0.435823	0.4421	0.606584	no
XLOC_000368	NFYC	chr1:41153851-41237276	U87-10Gy	U87	29.5852	38.1887	0.368274	0.813568	0.1524	0.281412	no
XLOC_000369	MIR30E	chr1:41153851-41237276	U87-10Gy	U87	0	0	0	0	1	1	no
XLOC_000370	MIR30C1	chr1:41153851-41237276	U87-10Gy	U87	0	0	0	0	1	1	no
XLOC_000371	KCNQ4	chr1:41249447-41306124	U87-10Gy	U87	0.0515647	0.0173267	-1.57339	0	1	1	no
XLOC_000372	CTPS1	chr1:41444473-41708379	U87-10Gy	U87	44.1689	35.4554	-0.317026	-0.526343	0.36085	0.524451	no
XLOC_000373	FOXO6	chr1:41827602-41849263	U87-10Gy	U87	0.0108545	0.00530467	-1.03296	0	1	1	no
XLOC_000374	GUCA2B	chr1:42619091-42621495	U87-10Gy	U87	0	0	0	0	1	1	no
XLOC_000375	RIMKLA	chr1:42846467-42889900	U87-10Gy	U87	0.00360805	0.00223355	-0.69188	0	1	1	no
XLOC_000376	CCDC30,PPCS	chr1:42896000-43120335	U87-10Gy	U87	8.63278	8.10449	-0.0911045	-0.157881	0.76665	0.864103	no
XLOC_000377	PPIH,YBX1	chr1:43123810-43169474	U87-10Gy	U87	227.974	247.228	0.116976	0.202768	0.7504	0.853719	no
XLOC_000378	C1orf50,TMEM269	chr1:43232817-43266451	U87-10Gy	U87	7.20958	7.44128	0.0456361	0.104033	0.89545	0.942947	no
XLOC_000379	ERMAP	chr1:43272722-43312107	U87-10Gy	U87	3.20567	2.49885	-0.359363	-0.458274	0.43685	0.601426	no
XLOC_000380	ZNF691	chr1:43312243-43354463	U87-10Gy	U87	4.97669	5.54755	0.156665	0.314399	0.5917	0.738093	no
XLOC_000381	SLC2A1-AS1	chr1:43391045-43449029	U87-10Gy	U87	1.5363	1.62485	0.0808486	0.0215499	0.97075	0.983977	no
XLOC_000382	FAM183A	chr1:43612572-43622067	U87-10Gy	U87	0.0627441	0	#NAME?	0	1	1	no
XLOC_000383	CFAP57	chr1:43629844-43720029	U87-10Gy	U87	0.10429	0.0389735	-1.42004	0	1	1	no
XLOC_000384	TMEM125	chr1:43735664-43739673	U87-10Gy	U87	0.0252885	0	#NAME?	0	1	1	no
XLOC_000385	TIE1	chr1:43766565-43788781	U87-10Gy	U87	0.0277728	0.0105572	-1.39544	0	1	1	no
XLOC_000386	MPL	chr1:43803474-43820135	U87-10Gy	U87	0.0390836	0.0349322	-0.162006	0	1	1	no
XLOC_000387	CDC20	chr1:43821430-43833745	U87-10Gy	U87	53.9296	39.8261	-0.437365	-0.660433	0.339	0.50033	no
XLOC_000388	SZT2	chr1:43855555-43921536	U87-10Gy	U87	4.31903	3.89305	-0.149806	-0.245893	0.6569	0.787347	no
XLOC_000389	MIR6735	chr1:43855555-43921536	U87-10Gy	U87	0	0	0	0	1	1	no
XLOC_000390	PTPRF	chr1:43991707-44089343	U87-10Gy	U87	2.69242	1.42805	-0.914857	-1.97629	0.00055	0.00231832	yes
XLOC_000391	KDM4A	chr1:44115763-44173012	U87-10Gy	U87	12.7	24.6635	0.957553	2.33183	0.00035	0.00153417	yes
XLOC_000392	ST3GAL3	chr1:44173110-44396942	U87-10Gy	U87	6.28065	6.45966	0.0405444	0.094058	0.8648	0.925407	no
XLOC_000393	MIR6079	chr1:44173110-44396942	U87-10Gy	U87	0	0	0	0	1	1	no
XLOC_000394	ARTN	chr1:44398268-44402912	U87-10Gy	U87	3.24723	3.11678	-0.0591521	-0.125701	0.824	0.90062	no
XLOC_000395	IPO13	chr1:44412449-44433695	U87-10Gy	U87	14.5187	12.7335	-0.189283	-0.441697	0.44225	0.606715	no
XLOC_000396	DPH2	chr1:44435644-44439043	U87-10Gy	U87	12.7938	10.4885	-0.286631	-0.685389	0.2305	0.37892	no
XLOC_000397	ATP6V0B	chr1:44440319-44443972	U87-10Gy	U87	45.6669	53.8263	0.237161	0.542942	0.342	0.503704	no
XLOC_000398	B4GALT2,CCDC24	chr1:44444873-44506698	U87-10Gy	U87	45.5183	43.5272	-0.0645318	-0.111365	0.8381	0.909376	no
XLOC_000399	SLC6A9	chr1:44444873-44506698	U87-10Gy	U87	0.749373	1.58691	1.08246	0.238202	0.7299	0.839829	no
XLOC_000400	KLF17	chr1:44584521-44600809	U87-10Gy	U87	0.187784	0.0310929	-2.59442	0	1	1	no
XLOC_000401	DMAP1	chr1:44679001-44820958	U87-10Gy	U87	17.8452	19.0455	0.0939097	0.132635	0.84715	0.915008	no
XLOC_000402	RNF220	chr1:44870831-45117396	U87-10Gy	U87	41.8138	43.7632	0.065741	0.149845	0.79795	0.884171	no
XLOC_000403	MIR5584	chr1:44870831-45117396	U87-10Gy	U87	0	0	0	0	1	1	no
XLOC_000404	C1orf228	chr1:45140393-45191263	U87-10Gy	U87	0.111031	0.0472108	-1.23378	0	1	1	no
XLOC_000405	KIF2C	chr1:45205388-45233833	U87-10Gy	U87	19.9073	20.419	0.0366168	0.0857449	0.88345	0.936345	no
XLOC_000406	SNORD160	chr1:45205388-45233833	U87-10Gy	U87	0	0	0	0	1	1	no
XLOC_000407	RPS8	chr1:45240559-45248030	U87-10Gy	U87	538.644	623.1	0.210132	0.401009	0.48205	0.643797	no
XLOC_000408	SNORD46	chr1:45240559-45248030	U87-10Gy	U87	0	0	0	0	1	1	no
XLOC_000409	SNORD38A	chr1:45240559-45248030	U87-10Gy	U87	0	0	0	0	1	1	no
XLOC_000410	SNORD38B	chr1:45240559-45248030	U87-10Gy	U87	0	0	0	0	1	1	no
XLOC_000411	PLK3	chr1:45265620-45452394	U87-10Gy	U87	5.2899	8.44695	0.675189	0.715885	0.2095	0.355792	no
XLOC_000412	BTBD19	chr1:45265620-45452394	U87-10Gy	U87	3.69343	3.77278	0.0306652	0.0231438	0.96835	0.982703	no
XLOC_000413	UROD	chr1:45477800-45481341	U87-10Gy	U87	96.4523	111.256	0.205997	0.446931	0.4386	0.603038	no
XLOC_000414	LINC01144	chr1:45769581-45771291	U87-10Gy	U87	0.170114	0.497354	1.54777	2.03921	0.0085	0.0264481	yes
XLOC_000415	HPDL	chr1:45792544-45956840	U87-10Gy	U87	0.0447686	0.0735316	0.715877	0	1	1	no
XLOC_000416	TOE1	chr1:45792544-45956840	U87-10Gy	U87	7.22598	6.07665	-0.249918	-0.399892	0.48555	0.646619	no
XLOC_000417	MMACHC	chr1:45959597-45988562	U87-10Gy	U87	5.52155	4.57468	-0.271403	-0.142569	0.7984	0.884471	no
XLOC_000418	AKR1A1	chr1:46016454-46035724	U87-10Gy	U87	38.967	35.2627	-0.144108	-0.330437	0.558	0.710469	no
XLOC_000419	NASP	chr1:46047414-46084578	U87-10Gy	U87	82.7241	82.29	-0.00759043	-0.0152353	0.97915	0.9887	no
XLOC_000420	TMEM69	chr1:46152944-46216485	U87-10Gy	U87	24.5089	26.2352	0.0981979	0.221263	0.75735	0.858239	no
XLOC_000421	MAST2	chr1:46269229-46501796	U87-10Gy	U87	37.3891	34.1166	-0.132145	-0.275534	0.63045	0.767631	no
XLOC_000422	LOC101929626	chr1:46505583-46651634	U87-10Gy	U87	0	0	0	0	1	1	no
XLOC_000423	TSPAN1	chr1:46505583-46651634	U87-10Gy	U87	2.28117	3.78167	0.729249	0.676416	0.2325	0.381099	no
XLOC_000424	LURAP1	chr1:46654352-46693847	U87-10Gy	U87	1.76934	1.63894	-0.110447	-0.0364274	0.9484	0.971995	no
XLOC_000425	RAD54L	chr1:46713366-46782456	U87-10Gy	U87	10.8879	6.08475	-0.839453	-0.648868	0.29325	0.448855	no
XLOC_000426	UQCRH	chr1:46713366-46782456	U87-10Gy	U87	224.631	308.829	0.45925	0.633174	0.2755	0.428271	no
XLOC_000427	FAAH,NSUN4	chr1:46805741-46880444	U87-10Gy	U87	4.07995	4.05672	-0.00823842	-0.0203658	0.9736	0.985653	no
XLOC_000428	FAAHP1	chr1:46899498-46948162	U87-10Gy	U87	0.170732	0.0608767	-1.48777	0	1	1	no
XLOC_000429	DMBX1	chr1:46954485-46981887	U87-10Gy	U87	3.5229	1.29953	-1.43878	-2.59934	0.00105	0.00415038	yes
XLOC_000430	MKNK1-AS1	chr1:47004367-47069973	U87-10Gy	U87	0.0208394	0.0159035	-0.389964	0	1	1	no
XLOC_000431	TEX38	chr1:47137504-47139256	U87-10Gy	U87	0	0	0	0	1	1	no
XLOC_000432	EFCAB14-AS1	chr1:47139707-47184812	U87-10Gy	U87	0	0	0	0	1	1	no
XLOC_000433	CYP4B1	chr1:47264669-47285021	U87-10Gy	U87	0	0	0	0	1	1	no
XLOC_000434	CYP4X1	chr1:47427035-47516426	U87-10Gy	U87	0.0430706	0.0319839	-0.42936	0	1	1	no
XLOC_000435	CYP4Z1	chr1:47533159-47583992	U87-10Gy	U87	0	0	0	0	1	1	no
XLOC_000436	CYP4A22	chr1:47603096-47614526	U87-10Gy	U87	0	0	0	0	1	1	no
XLOC_000437	LINC00853	chr1:47643870-47646011	U87-10Gy	U87	0.194047	0.578597	1.57615	0.626886	0.1824	0.321906	no
XLOC_000438	CMPK1	chr1:47799468-47844813	U87-10Gy	U87	65.9763	58.9693	-0.161983	-0.344539	0.549	0.702775	no
XLOC_000439	FOXE3	chr1:47846467-47906363	U87-10Gy	U87	0.00548516	0.0247454	2.17356	0	1	1	no
XLOC_000440	FOXD2	chr1:47846467-47906363	U87-10Gy	U87	0.77581	0.485509	-0.676204	-1.09283	0.063	0.142393	no
XLOC_000441	SLC5A9	chr1:48688356-48714316	U87-10Gy	U87	0.157576	0.37822	1.26318	1.74724	0.0028	0.010007	yes
XLOC_000442	LOC101929721	chr1:48998526-50489626	U87-10Gy	U87	0	0	0	0	1	1	no
XLOC_000443	ELAVL4	chr1:50513676-50669457	U87-10Gy	U87	0.00380109	0	#NAME?	0	1	1	no
XLOC_000444	CDKN2C	chr1:51433657-51441159	U87-10Gy	U87	0.00731786	0	#NAME?	0	1	1	no
XLOC_000445	-	chr1:51441263-51467320	U87-10Gy	U87	0	0	0	0	1	1	no
XLOC_000446	MIR4421	chr1:51525508-51525577	U87-10Gy	U87	0	0	0	0	1	1	no
XLOC_000447	MIR6500	chr1:51525689-51525775	U87-10Gy	U87	0	0	0	0	1	1	no
XLOC_000448	C1orf185	chr1:51567905-51613754	U87-10Gy	U87	0	0	0	0	1	1	no
XLOC_000449	RNF11	chr1:51701944-51739119	U87-10Gy	U87	34.8401	30.9873	-0.169071	-0.42107	0.50365	0.662911	no
XLOC_000450	TTC39A-AS1	chr1:51752377-51810788	U87-10Gy	U87	0	0	0	0	1	1	no
XLOC_000451	OSBPL9	chr1:52082545-52344609	U87-10Gy	U87	29.0352	28.5295	-0.0253482	-0.0272822	0.96525	0.981058	no
XLOC_000452	TXNDC12-AS1	chr1:52485803-52521843	U87-10Gy	U87	0.0812407	0	#NAME?	0	1	1	no
XLOC_000453	BTF3L4	chr1:52521856-52557023	U87-10Gy	U87	7.07397	10.5991	0.583357	1.37525	0.01595	0.0454887	yes
XLOC_000454	ZFYVE9	chr1:52607181-52837648	U87-10Gy	U87	6.9047	7.06725	0.0335708	0.0405895	0.9445	0.969909	no
XLOC_000455	PRPF38A	chr1:52837969-52886780	U87-10Gy	U87	20.8318	19.4979	-0.095472	-0.188927	0.74295	0.848846	no
XLOC_000456	GPX7	chr1:53067736-53074723	U87-10Gy	U87	0	0	0	0	1	1	no
XLOC_000457	FAM159A	chr1:53099015-53134792	U87-10Gy	U87	0	0	0	0	1	1	no
XLOC_000458	ZYG11B	chr1:53192130-53293013	U87-10Gy	U87	4.27172	3.34828	-0.351398	-0.857176	0.15455	0.284385	no
XLOC_000459	ZYG11A	chr1:53308182-53360247	U87-10Gy	U87	0.00287166	0	#NAME?	0	1	1	no
XLOC_000460	SCP2	chr1:53392900-53517289	U87-10Gy	U87	54.9241	61.2497	0.157264	0.346604	0.5457	0.699656	no
XLOC_000461	MIR1273F	chr1:53392900-53517289	U87-10Gy	U87	0	0	0	0	1	1	no
XLOC_000462	MIR5095	chr1:53392900-53517289	U87-10Gy	U87	0	0	0	0	1	1	no
XLOC_000463	MIR1273G	chr1:53392900-53517289	U87-10Gy	U87	0	0	0	0	1	1	no
XLOC_000464	PODN	chr1:53527723-53551174	U87-10Gy	U87	0	0	0	0	1	1	no
XLOC_000465	CPT2	chr1:53662100-53686314	U87-10Gy	U87	7.17701	8.1911	0.190675	0.323621	0.6013	0.74531	no
XLOC_000466	LOC100507564	chr1:53692544-53793821	U87-10Gy	U87	0.216532	0.459769	1.08633	0.113759	0.6987	0.817845	no
XLOC_000467	LINC01771	chr1:53793880-53806326	U87-10Gy	U87	0.784165	0.841884	0.102464	0.075415	0.8973	0.944041	no
XLOC_000468	DMRTB1	chr1:53925071-53933160	U87-10Gy	U87	0	0	0	0	1	1	no
XLOC_000469	DIO1	chr1:54359859-54376759	U87-10Gy	U87	0.0180932	0.130517	2.85072	0	1	1	no
XLOC_000470	LRRC42	chr1:54378201-54433841	U87-10Gy	U87	18.3252	16.8449	-0.121512	-0.187896	0.74235	0.848466	no
XLOC_000471	TCEANC2	chr1:54492353-54578192	U87-10Gy	U87	2.07079	2.45748	0.246999	0.206929	0.71625	0.830006	no
XLOC_000472	MIR4781	chr1:54492353-54578192	U87-10Gy	U87	0	0	0	0	1	1	no
XLOC_000473	MRPL37	chr1:54665813-54872068	U87-10Gy	U87	155.296	175.002	0.172353	0.385796	0.579	0.727834	no
XLOC_000474	SSBP3-AS1	chr1:54665813-54872068	U87-10Gy	U87	0.151047	0.0381171	-1.98648	0	1	1	no
XLOC_000475	ACOT11	chr1:55007773-55100417	U87-10Gy	U87	0.686069	0.528944	-0.375238	-0.681067	0.2219	0.369631	no
XLOC_000476	MROH7,TTC4	chr1:55107412-55208328	U87-10Gy	U87	28.3619	28.0386	-0.0165412	-0.0381953	0.9436	0.969478	no
XLOC_000477	LEXM	chr1:55271735-55307937	U87-10Gy	U87	0	0.00806368	inf	0	1	1	no
XLOC_000478	DHCR24	chr1:55312801-55352927	U87-10Gy	U87	0.0310604	4.33063	7.12336	0.351549	0.3268	0.486866	no
XLOC_000479	TMEM61	chr1:55446336-55457966	U87-10Gy	U87	0	0	0	0	1	1	no
XLOC_000480	BSND	chr1:55462827-55476878	U87-10Gy	U87	0.00942924	0.00495023	-0.929647	0	1	1	no
XLOC_000481	PCSK9	chr1:55505148-55530526	U87-10Gy	U87	0.0998213	0.092899	-0.103685	0	1	1	no
XLOC_000482	LOC100507634	chr1:55532031-55683128	U87-10Gy	U87	0.0106233	0.0677801	2.67362	0	1	1	no
XLOC_000483	MIR4422HG	chr1:55683533-55699850	U87-10Gy	U87	0	0	0	0	1	1	no
XLOC_000484	MIR4422	chr1:55683533-55699850	U87-10Gy	U87	0	0	0	0	1	1	no
XLOC_000485	PRKAA2	chr1:57093463-57181008	U87-10Gy	U87	0.559431	1.12743	1.011	2.22181	0.0002	0.000919171	yes
XLOC_000486	C8A	chr1:57320442-57383894	U87-10Gy	U87	0	0	0	0	1	1	no
XLOC_000487	DAB1-AS1	chr1:57460490-58716211	U87-10Gy	U87	0	0	0	0	1	1	no
XLOC_000488	LINC01135	chr1:59245859-59370188	U87-10Gy	U87	0.862644	2.01284	1.2224	0.211095	0.76075	0.860469	no
XLOC_000489	LINC01358	chr1:59486049-59569487	U87-10Gy	U87	10.1329	12.6142	0.316002	1.10272	0.34915	0.511598	no
XLOC_000490	FGGY	chr1:59758997-60254501	U87-10Gy	U87	9.13524	8.05284	-0.181945	-0.397592	0.4782	0.640203	no
XLOC_000491	HOOK1	chr1:60280532-60342050	U87-10Gy	U87	0	0.00199408	inf	0	1	1	no
XLOC_000492	NFIA	chr1:61542945-61928460	U87-10Gy	U87	0.294289	0.270045	-0.124033	0	1	1	no
XLOC_000493	MGC34796	chr1:62119913-62121800	U87-10Gy	U87	0	0	0	0	1	1	no
XLOC_000494	PATJ	chr1:62207676-62629591	U87-10Gy	U87	0.0782757	0.696568	3.15363	3.85391	5e-05	0.000252441	yes
XLOC_000495	MIR3116-1	chr1:62207676-62629591	U87-10Gy	U87	0	0	0	0	1	1	no
XLOC_000496	L1TD1	chr1:62660473-62678001	U87-10Gy	U87	0	0.00309177	inf	0	1	1	no
XLOC_000497	USP1	chr1:62901974-63214607	U87-10Gy	U87	24.6074	19.4384	-0.34018	-0.455367	0.4257	0.590284	no
XLOC_000498	ANGPTL3	chr1:62901974-63214607	U87-10Gy	U87	0.00383601	0.00787695	1.03803	0	1	1	no
XLOC_000499	DOCK7	chr1:62901974-63214607	U87-10Gy	U87	0.319112	1.24089	1.95924	0.28744	0.63235	0.768969	no
XLOC_000500	ATG4C	chr1:63249528-63330941	U87-10Gy	U87	5.82976	6.13489	0.0736008	0.17206	0.76355	0.86224	no
XLOC_000501	FOXD3	chr1:63786554-63796465	U87-10Gy	U87	0	0.0192508	inf	0	1	1	no
XLOC_000502	ALG6	chr1:63833255-64038528	U87-10Gy	U87	2.74046	1.66308	-0.720563	-0.662521	0.26835	0.419829	no
XLOC_000503	EFCAB7	chr1:63833255-64038528	U87-10Gy	U87	8.74645	12.7776	0.546849	0.854198	0.2071	0.353209	no
XLOC_000504	DLEU2L	chr1:63833255-64038528	U87-10Gy	U87	0.215827	0.450116	1.06042	0.210507	0.7473	0.851653	no
XLOC_000505	PGM1	chr1:64058946-64125916	U87-10Gy	U87	61.1758	47.7499	-0.357463	-0.790713	0.17025	0.305541	no
XLOC_000506	ROR1	chr1:64239689-64647179	U87-10Gy	U87	0.308351	0.344657	0.160588	0	1	1	no
XLOC_000507	UBE2U	chr1:64669300-64711957	U87-10Gy	U87	0	0	0	0	1	1	no
XLOC_000508	CACHD1	chr1:64935799-65158741	U87-10Gy	U87	0.104958	0.294337	1.48766	0	1	1	no
XLOC_000509	MIR4794	chr1:64935799-65158741	U87-10Gy	U87	0	0	0	0	1	1	no
XLOC_000510	RAVER2	chr1:65210315-65533429	U87-10Gy	U87	4.13959	3.05532	-0.438164	-0.219799	0.719	0.831983	no
XLOC_000511	AK4	chr1:65613073-65697828	U87-10Gy	U87	18.1515	8.55977	-1.08445	-2.06817	0.00125	0.00486162	yes
XLOC_000512	DNAJC6	chr1:65720107-65881552	U87-10Gy	U87	4.913	6.07895	0.307219	0.667219	0.254	0.402635	no
XLOC_000513	LEPR,LEPROT	chr1:65886130-66106326	U87-10Gy	U87	32.5498	33.0336	0.0212835	0.0451836	0.94075	0.968059	no
XLOC_000514	PDE4B	chr1:66258192-66840262	U87-10Gy	U87	1.98895	2.32882	0.227592	0.501394	0.38085	0.545271	no
XLOC_000515	SGIP1	chr1:66942545-67216822	U87-10Gy	U87	2.23403	2.40665	0.107377	0.259957	0.659	0.78884	no
XLOC_000516	MIR3117	chr1:66942545-67216822	U87-10Gy	U87	0	0	0	0	1	1	no
XLOC_000517	TCTEX1D1	chr1:67218139-67244730	U87-10Gy	U87	0	0.0154285	inf	0	1	1	no
XLOC_000518	MIER1	chr1:67278571-67457458	U87-10Gy	U87	8.30585	8.03023	-0.0486865	-0.107516	0.8535	0.918835	no
XLOC_000519	IL23R	chr1:67632168-67725650	U87-10Gy	U87	0	0	0	0	1	1	no
XLOC_000520	IL12RB2	chr1:67772626-67896741	U87-10Gy	U87	0.0279373	0.0126511	-1.14293	0	1	1	no
XLOC_000521	GADD45A	chr1:68150859-68154021	U87-10Gy	U87	29.6812	70.5867	1.24985	2.83869	5e-05	0.000252441	yes
XLOC_000522	GNG12-AS1	chr1:68167148-68698705	U87-10Gy	U87	0.313373	1.78994	2.51396	0.245238	0.60525	0.748245	no
XLOC_000523	DEPDC1-AS1	chr1:68939834-69004310	U87-10Gy	U87	0.182516	0.337553	0.887091	0.116709	0.7691	0.865512	no
XLOC_000524	LINC01707	chr1:69521580-69650685	U87-10Gy	U87	0	0	0	0	1	1	no
XLOC_000525	LRRC7	chr1:70032867-70589171	U87-10Gy	U87	0.00171692	0.0185246	3.43154	0	1	1	no
XLOC_000526	PIN1P1	chr1:70032867-70589171	U87-10Gy	U87	0	0	0	0	1	1	no
XLOC_000527	SRSF11	chr1:70671364-70718675	U87-10Gy	U87	35.2484	38.1908	0.115669	0.254754	0.662	0.79088	no
XLOC_000528	HHLA3	chr1:70724626-70833937	U87-10Gy	U87	21.2799	20.1881	-0.0759861	-0.0749366	0.89645	0.943541	no
XLOC_000529	CTH	chr1:70876878-70911044	U87-10Gy	U87	4.86421	60.8755	3.64558	6.96253	5e-05	0.000252441	yes
XLOC_000530	LINC01788	chr1:71172135-71252151	U87-10Gy	U87	0.0228149	0.0233047	0.0306457	0	1	1	no
XLOC_000531	ZRANB2-AS1	chr1:71318035-71546989	U87-10Gy	U87	0.376333	0.496092	0.398596	0.0821869	0.90595	0.949162	no
XLOC_000532	ZRANB2-AS2	chr1:71547006-71703406	U87-10Gy	U87	0.144685	0.308656	1.09308	0	1	1	no
XLOC_000533	LINC01360	chr1:73771852-73804560	U87-10Gy	U87	0	0	0	0	1	1	no
XLOC_000534	LINC02238	chr1:74140361-74204325	U87-10Gy	U87	0.0202049	0.0109765	-0.880284	0	1	1	no
XLOC_000535	FPGT,FPGT-TNNI3K,TNNI3K	chr1:74663895-75010116	U87-10Gy	U87	2.04974	2.53233	0.305025	0.724248	0.2107	0.357192	no
XLOC_000536	ERICH3-AS1	chr1:75033794-75139422	U87-10Gy	U87	0	0	0	0	1	1	no
XLOC_000537	TYW3	chr1:75167081-75232465	U87-10Gy	U87	14.6178	17.1731	0.232418	0.316541	0.5762	0.725569	no
XLOC_000538	LHX8	chr1:75594118-75627218	U87-10Gy	U87	0.0195012	1.22456	5.97256	2.24622	0.1259	0.244092	no
XLOC_000539	ACADM	chr1:76189926-76229363	U87-10Gy	U87	21.5678	21.3976	-0.011429	-0.0298832	0.9639	0.98028	no
XLOC_000540	MSH4,RABGGTB	chr1:76251878-76521274	U87-10Gy	U87	59.3493	57.93	-0.0349196	-0.096581	0.8906	0.940324	no
XLOC_000541	SNORD45A	chr1:76251878-76521274	U87-10Gy	U87	0	0	0	0	1	1	no
XLOC_000542	SNORD45B	chr1:76251878-76521274	U87-10Gy	U87	0	0	0	0	1	1	no
XLOC_000543	LOC101927342	chr1:76251878-76521274	U87-10Gy	U87	0	0	0	0	1	1	no
XLOC_000544	ST6GALNAC3	chr1:76540368-77105155	U87-10Gy	U87	0.0293504	0.0159302	-0.881617	0	1	1	no
XLOC_000545	ST6GALNAC5	chr1:77332946-77533223	U87-10Gy	U87	0.195732	0.254714	0.379996	0	1	1	no
XLOC_000546	MIR7156	chr1:77332946-77533223	U87-10Gy	U87	0	0	0	0	1	1	no
XLOC_000547	AK5	chr1:77747463-78025654	U87-10Gy	U87	7.42166	17.9632	1.27523	2.91547	5e-05	0.000252441	yes
XLOC_000548	MIGA1	chr1:78245296-78345225	U87-10Gy	U87	6.33813	6.18888	-0.0343786	-0.0669895	0.9051	0.948704	no
XLOC_000549	NEXN	chr1:78347032-78409641	U87-10Gy	U87	4.90659	6.40724	0.384981	0.898186	0.1225	0.239482	no
XLOC_000550	DNAJB4	chr1:78409735-78483648	U87-10Gy	U87	12.0067	5.70947	-1.07241	-1.06502	0.0719	0.158166	no
XLOC_000551	GIPC2	chr1:78510645-78604133	U87-10Gy	U87	0.124735	0.0587061	-1.08728	0	1	1	no
XLOC_000552	MGC27382	chr1:78695282-79006386	U87-10Gy	U87	0.0577444	0.0369214	-0.645225	0	1	1	no
XLOC_000553	PTGFR	chr1:78695282-79006386	U87-10Gy	U87	0.417499	0.876387	1.06979	1.62096	0.01625	0.0462469	yes
XLOC_000554	IFI44,IFI44L	chr1:79085329-79129763	U87-10Gy	U87	44.4849	42.0245	-0.0820843	-0.138579	0.8091	0.891063	no
XLOC_000555	-	chr1:79158327-79190743	U87-10Gy	U87	1.98998	2.04415	0.0387507	0.11799	0.9569	0.976385	no
XLOC_000556	LINC01781	chr1:81001439-81112473	U87-10Gy	U87	0	0	0	0	1	1	no
XLOC_000557	ADGRL2	chr1:82165454-82458422	U87-10Gy	U87	9.21822	6.224	-0.566645	-1.31936	0.01965	0.0544682	no
XLOC_000558	PRKACB	chr1:84541951-84704181	U87-10Gy	U87	5.96844	7.38784	0.307798	0.720749	0.20745	0.35361	no
XLOC_000559	SAMD13	chr1:84759050-84816481	U87-10Gy	U87	0.237319	0.150121	-0.660702	0	1	1	no
XLOC_000560	DNASE2B	chr1:84864214-84880691	U87-10Gy	U87	0	0.0784883	inf	0	1	1	no
XLOC_000561	RPF1	chr1:84944919-85040168	U87-10Gy	U87	17.4722	19.0027	0.121141	0.204123	0.7618	0.861139	no
XLOC_000562	SPATA1	chr1:84944919-85040168	U87-10Gy	U87	0.0877421	0.017344	-2.33883	0	1	1	no
XLOC_000563	WDR63	chr1:85527897-85607952	U87-10Gy	U87	3.26099	2.71553	-0.264075	-0.596744	0.30065	0.45735	no
XLOC_000564	MIR4423	chr1:85527897-85607952	U87-10Gy	U87	0	0	0	0	1	1	no
XLOC_000565	LOC646626	chr1:85731459-85743771	U87-10Gy	U87	0.12532	0.462779	1.88471	0.466478	0.4607	0.623973	no
XLOC_000566	CYR61	chr1:86046443-86049648	U87-10Gy	U87	18.7522	13.0351	-0.524655	-1.41834	0.03205	0.0824505	no
XLOC_000567	CLCA2	chr1:86889565-86922240	U87-10Gy	U87	0.100248	0.19802	0.982076	0	1	1	no
XLOC_000568	CLCA1	chr1:86934525-86965974	U87-10Gy	U87	0	0	0	0	1	1	no
XLOC_000569	CLCA4	chr1:87012758-87170176	U87-10Gy	U87	0	0	0	0	1	1	no
XLOC_000570	CLCA3P	chr1:87012758-87170176	U87-10Gy	U87	0.206006	0.395266	0.940139	1.43908	0.0261	0.0692744	no
XLOC_000571	SH3GLB1	chr1:87170252-87213867	U87-10Gy	U87	13.0904	14.2106	0.118454	0.26937	0.6467	0.779316	no
XLOC_000572	HS2ST1	chr1:87380309-87576131	U87-10Gy	U87	5.31486	6.59692	0.311759	0.538342	0.341	0.502591	no
XLOC_000573	LINC01140	chr1:87595447-87634886	U87-10Gy	U87	0.235163	0.616684	1.39087	1.9437	0.00595	0.019429	yes
XLOC_000574	LOC101927844	chr1:87678351-87717014	U87-10Gy	U87	0	0	0	0	1	1	no
XLOC_000575	LMO4	chr1:87794150-87814706	U87-10Gy	U87	4.25455	7.9906	0.909296	2.15008	0.00015	0.000705346	yes
XLOC_000576	PKN2	chr1:89003195-89301938	U87-10Gy	U87	7.08749	5.51394	-0.362193	-0.838113	0.1433	0.268583	no
XLOC_000577	GBP6	chr1:89829435-89853719	U87-10Gy	U87	0.00310847	0	#NAME?	0	1	1	no
XLOC_000578	GBP1P1	chr1:89873237-89890493	U87-10Gy	U87	0	0	0	0	1	1	no
XLOC_000579	LRRC8B	chr1:89990079-90063420	U87-10Gy	U87	0.459762	0.292674	-0.651592	-1.28127	0.02275	0.0616997	no
XLOC_000580	LRRC8C	chr1:90090407-90185094	U87-10Gy	U87	3.02282	1.91269	-0.66029	-1.33873	0.0206	0.0566804	no
XLOC_000581	LRRC8D	chr1:90286572-90401989	U87-10Gy	U87	11.0208	8.52965	-0.369672	-0.874065	0.1254	0.243385	no
XLOC_000582	ZNF326	chr1:90460653-90501089	U87-10Gy	U87	2.80801	2.66621	-0.0747579	-0.150999	0.7923	0.880803	no
XLOC_000583	SNORD3G	chr1:91123306-91123520	U87-10Gy	U87	0	0	0	0	1	1	no
XLOC_000584	LINC01763	chr1:91317315-91320456	U87-10Gy	U87	0.0112687	0	#NAME?	0	1	1	no
XLOC_000585	CDC7	chr1:91966376-91991321	U87-10Gy	U87	6.20882	3.7137	-0.741462	-1.71573	0.00305	0.010794	yes
XLOC_000586	BRDT	chr1:92414927-92479985	U87-10Gy	U87	0	0	0	0	1	1	no
XLOC_000587	EPHX4	chr1:92486979-92529201	U87-10Gy	U87	0	0.071956	inf	0	1	1	no
XLOC_000588	BTBD8	chr1:92545861-92613401	U87-10Gy	U87	0.00880403	0.0632355	2.8445	0	1	1	no
XLOC_000589	KIAA1107	chr1:92632635-92650282	U87-10Gy	U87	0.322461	0.41693	0.37068	0.619762	0.2796	0.433071	no
XLOC_000590	C1orf146	chr1:92683572-92711367	U87-10Gy	U87	0	0	0	0	1	1	no
XLOC_000591	RPAP2	chr1:92711720-92867621	U87-10Gy	U87	3.69048	3.52755	-0.0651426	-0.0912193	0.87585	0.932037	no
XLOC_000592	RPL5	chr1:93297542-93427079	U87-10Gy	U87	244.138	269.321	0.141627	0.368036	0.631	0.768017	no
XLOC_000593	SNORD21	chr1:93297542-93427079	U87-10Gy	U87	0	0	0	0	1	1	no
XLOC_000594	SNORA66	chr1:93297542-93427079	U87-10Gy	U87	0	0	0	0	1	1	no
XLOC_000595	MTF2	chr1:93544791-93604791	U87-10Gy	U87	1.48171	0.972315	-0.607766	-1.29339	0.0233	0.0629513	no
XLOC_000596	CCDC18	chr1:93646265-93811393	U87-10Gy	U87	2.90707	2.5317	-0.19946	-0.409025	0.5094	0.66806	no
XLOC_000597	DR1	chr1:93811477-93828148	U87-10Gy	U87	9.22033	8.1608	-0.176107	-0.459568	0.4628	0.626029	no
XLOC_000598	FNBP1L	chr1:93913567-94020218	U87-10Gy	U87	2.59246	2.66804	0.0414598	0.094029	0.87025	0.928686	no
XLOC_000599	LOC100129046	chr1:94027297-94312706	U87-10Gy	U87	0.00729589	0.0150322	1.0429	0	1	1	no
XLOC_000600	MIR760	chr1:94027297-94312706	U87-10Gy	U87	0	0	0	0	1	1	no
XLOC_000601	ABCD3	chr1:94883932-94984219	U87-10Gy	U87	7.87461	8.73732	0.149982	0.322311	0.5669	0.717973	no
XLOC_000602	SLC44A3	chr1:95285871-95360803	U87-10Gy	U87	0.848055	1.32795	0.646971	1.03937	0.0699	0.154564	no
XLOC_000603	LOC729970	chr1:95392843-95428826	U87-10Gy	U87	0.280921	0.533427	0.925125	0.86037	0.096	0.199067	no
XLOC_000604	LOC101928098	chr1:95447281-95538523	U87-10Gy	U87	0	0	0	0	1	1	no
XLOC_000605	RWDD3,TMEM56,TMEM56-RWDD3	chr1:95558072-95712969	U87-10Gy	U87	3.96715	7.65537	0.948368	1.90455	0.012	0.0356263	yes
XLOC_000606	LINC01761	chr1:95940292-95944912	U87-10Gy	U87	0	0	0	0	1	1	no
XLOC_000607	LOC100996635	chr1:95975671-95981020	U87-10Gy	U87	0.0413422	0	#NAME?	0	1	1	no
XLOC_000608	LOC102723661	chr1:96457623-96488436	U87-10Gy	U87	0	0	0	0	1	1	no
XLOC_000609	-	chr1:97144337-97145197	U87-10Gy	U87	451.639	444.243	-0.0238222	-0.0795845	0.92755	0.961017	no
XLOC_000610	PTBP2	chr1:97187148-97280654	U87-10Gy	U87	2.26813	1.82803	-0.311214	-0.679835	0.2211	0.368783	no
XLOC_000611	DPYD-AS1	chr1:97543299-98386810	U87-10Gy	U87	0	0	0	0	1	1	no
XLOC_000612	DPYD-AS2	chr1:97543299-98386810	U87-10Gy	U87	0.0248237	0.0210515	-0.237799	0	1	1	no
XLOC_000613	LINC01930	chr1:98399029-98420335	U87-10Gy	U87	3.95699	2.58742	-0.612886	-1.15319	0.19545	0.338917	no
XLOC_000614	LINC01776	chr1:98518717-98738214	U87-10Gy	U87	0.676034	1.1346	0.747019	1.3857	0.02435	0.06534	no
XLOC_000615	-	chr1:98858644-98861053	U87-10Gy	U87	0.285864	0.257705	-0.14961	0	1	1	no
XLOC_000616	SNX7	chr1:99126375-99241304	U87-10Gy	U87	53.6187	74.5302	0.475089	1.07044	0.0618	0.140145	no
XLOC_000617	LOC100129620	chr1:99355800-99614408	U87-10Gy	U87	0	0	0	0	1	1	no
XLOC_000618	PLPPR4	chr1:99729847-99775138	U87-10Gy	U87	8.17485	12.9264	0.661052	1.5267	0.0091	0.0280607	yes
XLOC_000619	PALMD	chr1:100111226-100232187	U87-10Gy	U87	117.79	99.974	-0.236592	-0.521394	0.4219	0.586496	no
XLOC_000620	AGL	chr1:100315632-100389579	U87-10Gy	U87	6.09316	5.56462	-0.130907	-0.30594	0.6004	0.744567	no
XLOC_000621	SLC35A3	chr1:100433803-100492964	U87-10Gy	U87	4.81487	3.71951	-0.372384	-0.877726	0.12935	0.249028	no
XLOC_000622	MFSD14A	chr1:100502191-100548929	U87-10Gy	U87	29.3209	25.7252	-0.188747	-0.427541	0.45725	0.620849	no
XLOC_000623	TRMT13	chr1:100549100-100643829	U87-10Gy	U87	5.93191	6.30995	0.0891315	0.136558	0.8177	0.896788	no
XLOC_000624	RTCA	chr1:100723974-100758421	U87-10Gy	U87	28.2028	32.9475	0.224329	0.497279	0.3932	0.557719	no
XLOC_000625	MIR553	chr1:100723974-100758421	U87-10Gy	U87	0	0	0	0	1	1	no
XLOC_000626	CDC14A	chr1:100810570-100985833	U87-10Gy	U87	2.84825	3.08688	0.116073	0.242114	0.6685	0.795588	no
XLOC_000627	GPR88	chr1:101003727-101007583	U87-10Gy	U87	0.0115083	0.00360518	-1.67453	0	1	1	no
XLOC_000628	VCAM1	chr1:101185195-101204601	U87-10Gy	U87	0.00794677	0.0606956	2.93315	0	1	1	no
XLOC_000629	SLC30A7	chr1:101337038-101447318	U87-10Gy	U87	4.92691	4.56134	-0.111224	-0.187448	0.7507	0.853952	no
XLOC_000630	LOC102606465	chr1:101455179-101552935	U87-10Gy	U87	2.40657	3.67626	0.61126	0.405155	0.48805	0.648987	no
XLOC_000631	S1PR1	chr1:101702304-101707076	U87-10Gy	U87	0.302237	0.910054	1.59027	2.65695	0.0001	0.000484068	yes
XLOC_000632	LINC01307	chr1:101789392-101842869	U87-10Gy	U87	0	0	0	0	1	1	no
XLOC_000633	DNAJA1P5	chr1:102268122-102462790	U87-10Gy	U87	0	0	0	0	1	1	no
XLOC_000634	AMY2B,RNPC3	chr1:104068325-104122156	U87-10Gy	U87	9.23774	11.9902	0.376239	0.917113	0.1714	0.307092	no
XLOC_000635	ACTG1P4	chr1:104068325-104122156	U87-10Gy	U87	0.127304	0.108828	-0.226221	0	1	1	no
XLOC_000636	AMY2A	chr1:104159953-104168402	U87-10Gy	U87	0	0	0	0	1	1	no
XLOC_000637	AMY1C	chr1:104198137-104207176	U87-10Gy	U87	0	0	0	0	1	1	no
XLOC_000638	AMY1C	chr1:104292275-104301314	U87-10Gy	U87	0	0	0	0	1	1	no
XLOC_000639	LOC100129138	chr1:104615644-104619693	U87-10Gy	U87	0	0.0347343	inf	0	1	1	no
XLOC_000640	PRMT6	chr1:107599266-107601916	U87-10Gy	U87	13.9535	11.0202	-0.340476	-0.908826	0.15295	0.282145	no
XLOC_000641	NTNG1	chr1:107682539-108027521	U87-10Gy	U87	36.6868	23.4148	-0.647842	-1.40134	0.02125	0.0582113	no
XLOC_000642	MIR7852	chr1:108113781-108537229	U87-10Gy	U87	0	0	0	0	1	1	no
XLOC_000643	VAV3-AS1	chr1:108113781-108537229	U87-10Gy	U87	0	0.153084	inf	0	1	1	no
XLOC_000644	NBPF6	chr1:108677343-109014423	U87-10Gy	U87	0	0	0	0	1	1	no
XLOC_000645	FAM102B	chr1:109102970-109181949	U87-10Gy	U87	6.08672	5.22263	-0.220889	-0.524362	0.36335	0.527046	no
XLOC_000646	PRPF38B	chr1:109234931-109245552	U87-10Gy	U87	46.6932	44.9993	-0.0533108	-0.113309	0.837	0.908701	no
XLOC_000647	FNDC7	chr1:109255555-109285367	U87-10Gy	U87	0.0435488	0.0557987	0.357599	0	1	1	no
XLOC_000648	STXBP3	chr1:109289256-109352148	U87-10Gy	U87	18.9153	22.971	0.280258	0.741375	0.24455	0.393696	no
XLOC_000649	SPATA42	chr1:109358519-109401146	U87-10Gy	U87	0	0	0	0	1	1	no
XLOC_000650	GPSM2	chr1:109419586-109506136	U87-10Gy	U87	17.9398	23.4439	0.386049	0.533385	0.3543	0.517167	no
XLOC_000651	TMEM167B	chr1:109605108-109639556	U87-10Gy	U87	13.1981	18.3997	0.47936	0.63248	0.265	0.415845	no
XLOC_000652	SCARNA2	chr1:109642814-109646145	U87-10Gy	U87	0.235511	0.477521	1.01977	0.479462	0.33545	0.496431	no
XLOC_000653	KIAA1324	chr1:109648367-109749700	U87-10Gy	U87	4.31277	3.50441	-0.299444	-0.703043	0.2172	0.364467	no
XLOC_000654	SARS	chr1:109756501-109780804	U87-10Gy	U87	149.712	327.868	1.13093	2.11676	0.0004	0.00173411	yes
XLOC_000655	CELSR2	chr1:109792247-109818378	U87-10Gy	U87	0.532225	1.04826	0.977881	1.70796	0.0064	0.020688	yes
XLOC_000656	SYPL2	chr1:110008985-110025382	U87-10Gy	U87	1.03626	0.724351	-0.516623	-1.03193	0.06785	0.150994	no
XLOC_000657	ATXN7L2	chr1:110026486-110035420	U87-10Gy	U87	4.97885	3.55402	-0.486358	-1.07656	0.05615	0.129698	no
XLOC_000658	CYB561D1	chr1:110036301-110043102	U87-10Gy	U87	3.16655	3.87157	0.290004	0.668055	0.24425	0.393425	no
XLOC_000659	GPR61	chr1:110082493-110088455	U87-10Gy	U87	0	0.00438145	inf	0	1	1	no
XLOC_000660	GNAI3	chr1:110091185-110138454	U87-10Gy	U87	31.3777	33.4042	0.0902919	0.209599	0.73215	0.841458	no
XLOC_000661	MIR197	chr1:110139260-110145066	U87-10Gy	U87	0.134865	0.234929	0.800714	0	1	1	no
XLOC_000662	AMPD2	chr1:110162237-110174677	U87-10Gy	U87	27.4156	27.0684	-0.0183883	-0.0407142	0.94345	0.969425	no
XLOC_000663	GSTM1,GSTM2,GSTM4	chr1:110198627-110236367	U87-10Gy	U87	26.9084	44.832	0.736474	2.0254	0.00375	0.0129442	yes
XLOC_000664	GSTM5	chr1:110254863-110260890	U87-10Gy	U87	0.261836	1.23896	2.2424	3.50478	5e-05	0.000252441	yes
XLOC_000665	CSF1	chr1:110453133-110473616	U87-10Gy	U87	104.695	116.828	0.158204	0.2989	0.6061	0.748828	no
XLOC_000666	AHCYL1	chr1:110527386-110566364	U87-10Gy	U87	62.5686	70.0576	0.163104	0.334043	0.56445	0.715806	no
XLOC_000667	STRIP1	chr1:110574198-110615531	U87-10Gy	U87	11.9334	14.7285	0.303602	0.661119	0.28325	0.437416	no
XLOC_000668	LINC01397	chr1:110625309-110652341	U87-10Gy	U87	0.032018	0	#NAME?	0	1	1	no
XLOC_000669	UBL4B	chr1:110655061-110656569	U87-10Gy	U87	0.00761665	0.00910718	0.257848	0	1	1	no
XLOC_000670	SLC6A17	chr1:110693126-110744823	U87-10Gy	U87	7.04757	4.72433	-0.577017	-1.28867	0.024	0.064541	no
XLOC_000671	KCNC4	chr1:110751072-110777032	U87-10Gy	U87	8.95527	4.95152	-0.854865	-1.51724	0.00745	0.0235923	yes
XLOC_000672	-	chr1:110777669-110825222	U87-10Gy	U87	0.214864	0.148337	-0.534544	0	1	1	no
XLOC_000673	RBM15	chr1:110828998-110934228	U87-10Gy	U87	3.02106	2.85732	-0.0803896	-0.0910819	0.87065	0.928973	no
XLOC_000674	LAMTOR5-AS1	chr1:110943871-110958896	U87-10Gy	U87	0.351356	0.30095	-0.223407	-0.0284838	0.93085	0.962691	no
XLOC_000675	PROK1	chr1:110993787-110999976	U87-10Gy	U87	0	0	0	0	1	1	no
XLOC_000676	CYMP	chr1:111023387-111033891	U87-10Gy	U87	0	0	0	0	1	1	no
XLOC_000677	KCNA3	chr1:111182597-111266959	U87-10Gy	U87	0.120975	0.430414	1.83102	2.48769	0.00055	0.00231832	yes
XLOC_000678	CD53	chr1:111413820-111476035	U87-10Gy	U87	0.1025	0.0952987	-0.105099	0	1	1	no
XLOC_000679	CEPT1	chr1:111657445-111727726	U87-10Gy	U87	18.262	16.8238	-0.11834	-0.189488	0.74495	0.850111	no
XLOC_000680	CHI3L2	chr1:111770077-111786062	U87-10Gy	U87	18.5961	6.49632	-1.51731	-3.47832	5e-05	0.000252441	yes
XLOC_000681	CHIAP2	chr1:111823145-111828730	U87-10Gy	U87	0.395878	0.0661488	-2.58127	-2.30795	0.00155	0.00589802	yes
XLOC_000682	CHIA	chr1:111833473-111863188	U87-10Gy	U87	0	0	0	0	1	1	no
XLOC_000683	PIFO	chr1:111889181-111895639	U87-10Gy	U87	3.61263	3.57524	-0.0150072	-0.0334825	0.95395	0.975015	no
XLOC_000684	ATP5F1,C1orf162	chr1:111956713-112021134	U87-10Gy	U87	56.7724	71.1965	0.326616	0.609617	0.3592	0.52256	no
XLOC_000685	RAP1A	chr1:112162404-112312242	U87-10Gy	U87	10.7991	12.0641	0.159819	0.215245	0.7188	0.831859	no
XLOC_000686	FAM212B-AS1	chr1:112162404-112312242	U87-10Gy	U87	1.56182	2.00063	0.357224	0.135949	0.83855	0.909724	no
XLOC_000687	DDX20	chr1:112162404-112312242	U87-10Gy	U87	14.1979	14.4564	0.0260333	0.0301028	0.9551	0.975555	no
XLOC_000688	KCND3-AS1	chr1:112318453-112531777	U87-10Gy	U87	0	0	0	0	1	1	no
XLOC_000689	LINC01750	chr1:112533157-112541463	U87-10Gy	U87	0	0	0	0	1	1	no
XLOC_000690	CTTNBP2NL,WNT2B	chr1:112938799-113214249	U87-10Gy	U87	8.56337	10.1508	0.245348	0.1697	0.7673	0.864559	no
XLOC_000691	CAPZA1	chr1:112938799-113214249	U87-10Gy	U87	115.555	128.51	0.153303	0.257763	0.65145	0.783036	no
XLOC_000692	MOV10	chr1:113216933-113250025	U87-10Gy	U87	18.9609	18.362	-0.0463048	-0.0349931	0.9537	0.97482	no
XLOC_000693	FAM19A3	chr1:113261533-113271022	U87-10Gy	U87	2.14504	0.305473	-2.81189	-3.29182	5e-05	0.000252441	yes
XLOC_000694	LINC01356	chr1:113362790-113420464	U87-10Gy	U87	0	0.0479127	inf	0	1	1	no
XLOC_000695	AKR7A2P1	chr1:113453025-113518203	U87-10Gy	U87	0.108352	0.110333	0.0261352	0	1	1	no
XLOC_000696	SLC16A1-AS1	chr1:113453025-113518203	U87-10Gy	U87	3.08978	4.14431	0.423626	0.123002	0.79625	0.883178	no
XLOC_000697	LRIG2	chr1:113554308-113674821	U87-10Gy	U87	2.89903	2.50736	-0.209398	-0.373191	0.4827	0.644369	no
XLOC_000698	MAGI3	chr1:113932841-114230632	U87-10Gy	U87	4.18528	3.62674	-0.206653	-0.416767	0.4784	0.640393	no
XLOC_000699	AP4B1-AS1	chr1:114355233-114456708	U87-10Gy	U87	0.470207	0.413607	-0.185037	-0.0397434	0.94845	0.971996	no
XLOC_000700	DCLRE1B	chr1:114355233-114456708	U87-10Gy	U87	11.3258	7.75191	-0.546987	-0.83286	0.1457	0.271916	no
XLOC_000701	HIPK1	chr1:114466622-114520491	U87-10Gy	U87	9.21032	9.76752	0.0847404	0.180753	0.75285	0.855198	no
XLOC_000702	OLFML3	chr1:114522012-114524876	U87-10Gy	U87	108.939	22.9694	-2.24574	-5.03684	5e-05	0.000252441	yes
XLOC_000703	SYCP1	chr1:115397423-115537990	U87-10Gy	U87	0	0	0	0	1	1	no
XLOC_000704	TSHB	chr1:115572444-115576930	U87-10Gy	U87	0	0	0	0	1	1	no
XLOC_000705	-	chr1:115782176-115825303	U87-10Gy	U87	3.83734	0.631142	-2.60407	-5.31897	0.0001	0.000484068	yes
XLOC_000706	VANGL1	chr1:116184573-116240908	U87-10Gy	U87	10.2117	7.35732	-0.472976	-1.07512	0.06325	0.142847	no
XLOC_000707	LINC01649	chr1:116461996-116615113	U87-10Gy	U87	0.00838913	0.0200595	1.25769	0	1	1	no
XLOC_000708	SLC22A15	chr1:116461996-116615113	U87-10Gy	U87	3.7208	5.28327	0.505817	1.14605	0.04485	0.108179	no
XLOC_000709	MAB21L3	chr1:116654375-116679498	U87-10Gy	U87	0.169488	0.177468	0.0663826	0	1	1	no
XLOC_000710	ATP1A1	chr1:116915433-116961257	U87-10Gy	U87	199.194	301.03	0.595735	1.05626	0.09075	0.190325	no
XLOC_000711	CD58	chr1:117057155-117113720	U87-10Gy	U87	2.23467	2.6768	0.260452	0.263627	0.6193	0.759188	no
XLOC_000712	MIR320B1	chr1:117214370-117214449	U87-10Gy	U87	0	0	0	0	1	1	no
XLOC_000713	C1orf137	chr1:117236733-117249225	U87-10Gy	U87	0	0	0	0	1	1	no
XLOC_000714	CD2	chr1:117286280-117311851	U87-10Gy	U87	0.868774	0.209043	-2.05518	-2.43395	0.00015	0.000705346	yes
XLOC_000715	PTGFRN	chr1:117452544-117532980	U87-10Gy	U87	27.4367	20.8919	-0.393161	-0.541023	0.34975	0.512272	no
XLOC_000716	CD101	chr1:117533076-117664660	U87-10Gy	U87	0.192655	0.286598	0.573012	0	1	1	no
XLOC_000717	TTF2	chr1:117533076-117664660	U87-10Gy	U87	8.82027	7.48074	-0.237641	-0.417962	0.4669	0.629808	no
XLOC_000718	MIR942	chr1:117533076-117664660	U87-10Gy	U87	0	0	0	0	1	1	no
XLOC_000719	VTCN1	chr1:117671424-117753582	U87-10Gy	U87	0.0168079	0.0366775	1.12575	0	1	1	no
XLOC_000720	LINC01525	chr1:117838087-117863958	U87-10Gy	U87	0	0	0	0	1	1	no
XLOC_000721	MAN1A2	chr1:117907046-118071492	U87-10Gy	U87	9.76185	8.85212	-0.141132	-0.266179	0.64585	0.7787	no
XLOC_000722	FAM46C	chr1:118148603-118171011	U87-10Gy	U87	1.03268	0.697517	-0.566097	-1.27724	0.03535	0.0894228	no
XLOC_000723	WDR3	chr1:118402553-118727892	U87-10Gy	U87	29.3836	25.1466	-0.22465	-0.417893	0.46605	0.628953	no
XLOC_000724	WARS2-IT1	chr1:119568607-119818596	U87-10Gy	U87	0	0	0	0	1	1	no
XLOC_000725	LOC101929147	chr1:119568607-119818596	U87-10Gy	U87	3.38081	3.8505	0.187675	0.247536	0.7036	0.821335	no
XLOC_000726	LINC01780	chr1:119870041-119898805	U87-10Gy	U87	0.00702537	0.0110121	0.64844	0	1	1	no
XLOC_000727	HAO2	chr1:119911398-119936753	U87-10Gy	U87	0	0	0	0	1	1	no
XLOC_000728	HAO2-IT1	chr1:119911398-119936753	U87-10Gy	U87	0	0	0	0	1	1	no
XLOC_000729	HSD3B2	chr1:119957553-119965662	U87-10Gy	U87	0	0	0	0	1	1	no
XLOC_000730	HSD3B1	chr1:120049825-120057681	U87-10Gy	U87	0	0.00827673	inf	0	1	1	no
XLOC_000731	HSD3BP4	chr1:120106502-120115199	U87-10Gy	U87	0.0299822	0.0431685	0.525872	0	1	1	no
XLOC_000732	LINC00622	chr1:120116147-120191494	U87-10Gy	U87	0	0	0	0	1	1	no
XLOC_000733	ZNF697	chr1:120116147-120191494	U87-10Gy	U87	0	0.0316932	inf	0	1	1	no
XLOC_000734	LINC00622	chr1:120116147-120191494	U87-10Gy	U87	1.41931	1.55367	0.130493	0.15241	0.80485	0.88847	no
XLOC_000735	PHGDH	chr1:120254418-120286849	U87-10Gy	U87	79.1799	225.2	1.508	3.52985	5e-05	0.000252441	yes
XLOC_000736	FAM72B	chr1:120835805-120855681	U87-10Gy	U87	6.00761	6.80137	0.179034	0.397438	0.4866	0.647643	no
XLOC_000737	HIST2H2BA	chr1:120872948-120916239	U87-10Gy	U87	1.1527	2.11422	0.875103	1.1118	0.0316	0.0815113	no
XLOC_000738	SRGAP2C	chr1:121091637-121139765	U87-10Gy	U87	8.37624	12.8623	0.618773	1.41607	0.01495	0.043014	yes
XLOC_000739	EMBP1	chr1:121260263-121315176	U87-10Gy	U87	0.00708079	0.119681	4.07914	0	1	1	no
XLOC_000740	LOC102723769	chr1:143118758-143250906	U87-10Gy	U87	1.56556	1.34759	-0.2163	-0.178148	0.7717	0.867332	no
XLOC_000741	LOC102723769	chr1:143118758-143250906	U87-10Gy	U87	0.0800487	0.102861	0.361741	0	1	1	no
XLOC_000742	-	chr1:143378014-143462326	U87-10Gy	U87	0.035322	0.41446	3.5526	1.5252	0.0213	0.0583208	no
XLOC_000743	MIR6077	chr1:143672920-143673002	U87-10Gy	U87	0	0	0	0	1	1	no
XLOC_000744	LOC100132057	chr1:143687126-143717173	U87-10Gy	U87	0	0	0	0	1	1	no
XLOC_000745	FAM72C	chr1:143896451-144094644	U87-10Gy	U87	10.4723	12.7573	0.284744	0.437151	0.45395	0.617734	no
XLOC_000746	NBPF10,NBPF12,NBPF20,NBPF8,NBPF9,NOTCH2NL	chr1:144146810-146467744	U87-10Gy	U87	20.8196	19.7121	-0.0788628	-0.0218777	0.96925	0.983172	no
XLOC_000747	SEC22B	chr1:144146810-146467744	U87-10Gy	U87	156.882	131.771	-0.251642	-0.133986	0.8193	0.897875	no
XLOC_000748	HFE2	chr1:144146810-146467744	U87-10Gy	U87	0.0172819	0	#NAME?	0	1	1	no
XLOC_000749	TXNIP	chr1:144146810-146467744	U87-10Gy	U87	1.41781	1.06289	-0.415674	-0.023141	0.55025	0.703874	no
XLOC_000750	ANKRD34A	chr1:144146810-146467744	U87-10Gy	U87	9.32373	5.73915	-0.700069	-0.102803	0.8858	0.937659	no
XLOC_000751	LIX1L,RBM8A	chr1:144146810-146467744	U87-10Gy	U87	33.0685	32.4008	-0.029429	-0.0112546	0.9845	0.991308	no
XLOC_000752	ITGA10,PEX11B	chr1:144146810-146467744	U87-10Gy	U87	16.3207	16.8528	0.0462847	0.00779708	0.98945	0.994287	no
XLOC_000753	ANKRD35	chr1:144146810-146467744	U87-10Gy	U87	1.11538	4.94653	2.14888	0.158999	0.61645	0.757045	no
XLOC_000754	PIAS3	chr1:144146810-146467744	U87-10Gy	U87	30.8797	27.8241	-0.150321	-0.0446058	0.9399	0.967446	no
XLOC_000755	MIR6736	chr1:144146810-146467744	U87-10Gy	U87	0	0	0	0	1	1	no
XLOC_000756	RNF115	chr1:144146810-146467744	U87-10Gy	U87	18.167	18.6741	0.0397181	0.00720408	0.99145	0.995366	no
XLOC_000757	PDZK1	chr1:144146810-146467744	U87-10Gy	U87	0.580928	0.776688	0.418977	0.0116851	0.37055	0.534705	no
XLOC_000758	PDE4DIPP1	chr1:144146810-146467744	U87-10Gy	U87	0	0	0	0	1	1	no
XLOC_000759	LOC100505824	chr1:144146810-146467744	U87-10Gy	U87	0	0	0	0	1	1	no
XLOC_000760	CHD1L	chr1:146626684-146767447	U87-10Gy	U87	144.56	107.365	-0.429148	-0.792724	0.16855	0.303156	no
XLOC_000761	BCL9	chr1:147013215-147098020	U87-10Gy	U87	5.8846	6.52694	0.149462	0.347692	0.5489	0.702702	no
XLOC_000762	GJA8	chr1:147374945-147381395	U87-10Gy	U87	0	0	0	0	1	1	no
XLOC_000763	GPR89B	chr1:147400486-147465824	U87-10Gy	U87	0.464603	0.365412	-0.346474	-0.473998	0.3645	0.528219	no
XLOC_000764	PDE4DIPP1	chr1:147521552-147567054	U87-10Gy	U87	0	0	0	0	1	1	no
XLOC_000765	LOC100505824	chr1:147574322-149109725	U87-10Gy	U87	0	0	0	0	1	1	no
XLOC_000766	MIR6077	chr1:147574322-149109725	U87-10Gy	U87	0	0	0	0	1	1	no
XLOC_000767	LOC100132057	chr1:147574322-149109725	U87-10Gy	U87	0.0619872	0.155276	1.32479	0	1	1	no
XLOC_000768	RNVU1-19	chr1:147574322-149109725	U87-10Gy	U87	0.0732013	0.013913	-2.39544	0	1	1	no
XLOC_000769	NBPF8	chr1:147574322-149109725	U87-10Gy	U87	1.5172	4.23684	1.48158	0.217992	0.68655	0.809026	no
XLOC_000770	NBPF15	chr1:147574322-149109725	U87-10Gy	U87	1.22013	1.53188	0.328264	0.290664	0.605	0.748011	no
XLOC_000771	PPIAL4F	chr1:147574322-149109725	U87-10Gy	U87	0	0	0	0	1	1	no
XLOC_000772	LOC101060524,LOC101927429	chr1:147574322-149109725	U87-10Gy	U87	0.00685098	0.289723	5.40222	0	1	1	no
XLOC_000773	LOC645166	chr1:147574322-149109725	U87-10Gy	U87	2.45077	6.96599	1.50709	0.41834	0.42765	0.592182	no
XLOC_000774	FAM231D,LOC100996741	chr1:149276116-149291905	U87-10Gy	U87	0.0056237	0.0306638	2.44695	0	1	1	no
XLOC_000775	FCGR1CP	chr1:149369293-149378303	U87-10Gy	U87	0	0	0	0	1	1	no
XLOC_000776	-	chr1:149391979-149400605	U87-10Gy	U87	1.18938	1.0644	-0.160172	-0.0962708	0.86965	0.928266	no
XLOC_000777	PPIAL4A	chr1:149553002-149553787	U87-10Gy	U87	0	0	0	0	1	1	no
XLOC_000778	LINC00623,LINC00869,LOC103091866	chr1:149575481-149719362	U87-10Gy	U87	0.952038	1.53346	0.687703	1.15319	0.064	0.144162	no
XLOC_000779	RNVU1-20	chr1:149575481-149719362	U87-10Gy	U87	0	0	0	0	1	1	no
XLOC_000780	FCGR1A	chr1:149752016-149783928	U87-10Gy	U87	0.0436226	0.0343935	-0.342939	0	1	1	no
XLOC_000781	HIST2H2AA3,HIST2H3C,HIST2H4B	chr1:149804220-149832725	U87-10Gy	U87	6.71871e-05	0.0353681	9.04005	0	1	1	no
XLOC_000782	BOLA1,HIST2H2AC	chr1:149855484-149872620	U87-10Gy	U87	8.14272	11.5257	0.501266	0.721468	0.32335	0.483066	no
XLOC_000783	VPS45	chr1:150039349-150117505	U87-10Gy	U87	24.0982	35.1008	0.542581	1.16386	0.0448	0.108069	no
XLOC_000784	PLEKHO1	chr1:150120084-150153463	U87-10Gy	U87	115.596	120.985	0.0657325	0.140652	0.81705	0.896363	no
XLOC_000785	CA14	chr1:150230137-150237480	U87-10Gy	U87	0.131742	0.218942	0.732834	0	1	1	no
XLOC_000786	C1orf54,CIART	chr1:150237798-150259505	U87-10Gy	U87	22.6005	42.9948	0.927804	0.533324	0.32445	0.484285	no
XLOC_000787	MRPS21	chr1:150265997-150281414	U87-10Gy	U87	22.4996	27.6993	0.299946	0.682456	0.23665	0.385682	no
XLOC_000788	PRPF3	chr1:150293916-150325704	U87-10Gy	U87	25.6875	41.1345	0.679281	1.56153	0.0066	0.0212428	yes
XLOC_000789	RPRD2	chr1:150336550-150457701	U87-10Gy	U87	13.6192	16.2773	0.257214	0.498818	0.3823	0.546626	no
XLOC_000790	ECM1,TARS2	chr1:150459839-150486489	U87-10Gy	U87	96.4292	141.413	0.552367	1.14447	0.0499	0.11792	no
XLOC_000791	MIR6878	chr1:150459839-150486489	U87-10Gy	U87	0	0	0	0	1	1	no
XLOC_000792	FALEC	chr1:150488074-150509409	U87-10Gy	U87	0.943299	1.29366	0.455677	0.385134	0.52615	0.682906	no
XLOC_000793	ADAMTSL4	chr1:150519310-150553952	U87-10Gy	U87	0.469771	0.393633	-0.255105	-0.0349015	0.9449	0.970138	no
XLOC_000794	MIR4257	chr1:150519310-150553952	U87-10Gy	U87	0	0	0	0	1	1	no
XLOC_000795	SETDB1	chr1:150898681-150937566	U87-10Gy	U87	9.75326	13.6596	0.485956	0.903301	0.10845	0.218509	no
XLOC_000796	ANXA9	chr1:150950012-150980854	U87-10Gy	U87	1.07641	1.52061	0.49842	0.341875	0.5414	0.695939	no
XLOC_000797	PRUNE1	chr1:150980866-151008563	U87-10Gy	U87	5.00558	5.51698	0.140341	0.327398	0.5635	0.71505	no
XLOC_000798	BNIPL,C1orf56	chr1:151008715-151040974	U87-10Gy	U87	7.99672	12.4909	0.643396	0.544093	0.4391	0.603532	no
XLOC_000799	MLLT11	chr1:151008715-151040974	U87-10Gy	U87	34.7161	26.6431	-0.381845	-0.521386	0.37185	0.536041	no
XLOC_000800	GABPB2	chr1:151042744-151101416	U87-10Gy	U87	5.53339	7.229	0.385632	0.858854	0.12925	0.248884	no
XLOC_000801	SCNM1,TNFAIP8L2,TNFAIP8L2-SCNM1	chr1:151119407-151148547	U87-10Gy	U87	10.8224	19.155	0.823697	1.68522	0.0069	0.0220697	yes
XLOC_000802	PIP5K1A	chr1:151171019-151222007	U87-10Gy	U87	41.3003	40.3792	-0.0325395	-0.0707091	0.9017	0.946675	no
XLOC_000803	PSMD4	chr1:151227175-151239954	U87-10Gy	U87	71.5529	103.764	0.536229	1.1909	0.03635	0.0914541	no
XLOC_000804	ZNF687	chr1:151252499-151320367	U87-10Gy	U87	8.11876	10.2413	0.33507	0.304188	0.5988	0.743563	no
XLOC_000805	GBAT2	chr1:151252499-151320367	U87-10Gy	U87	0.53498	0.749455	0.486356	0.0212399	0.2668	0.418013	no
XLOC_000806	PSMB4	chr1:151372040-151374412	U87-10Gy	U87	194.437	293.459	0.593855	1.79389	0.0326	0.0836456	no
XLOC_000807	CGN	chr1:151483861-151511167	U87-10Gy	U87	0.290299	0.329277	0.181764	0	1	1	no
XLOC_000808	TUFT1	chr1:151512613-151556059	U87-10Gy	U87	2.83881	4.55108	0.680923	1.55257	0.0065	0.0209646	yes
XLOC_000809	MIR554	chr1:151512613-151556059	U87-10Gy	U87	0	0	0	0	1	1	no
XLOC_000810	SNX27	chr1:151584518-151671559	U87-10Gy	U87	7.86666	8.02229	0.028264	0.0657381	0.90715	0.949886	no
XLOC_000811	CELF3	chr1:151671658-151689296	U87-10Gy	U87	0.0476979	0.0691808	0.536447	0	1	1	no
XLOC_000812	RIIAD1	chr1:151694012-151702082	U87-10Gy	U87	0	0.0647475	inf	0	1	1	no
XLOC_000813	OAZ3	chr1:151732118-151763010	U87-10Gy	U87	0.471836	1.21573	1.36547	0.303285	0.69515	0.815254	no
XLOC_000814	LOC100132111,TDRKH-AS1	chr1:151763224-151826173	U87-10Gy	U87	0.842253	2.35959	1.48621	2.69739	0.0027	0.00969345	yes
XLOC_000815	NBPF18P	chr1:151990753-151994985	U87-10Gy	U87	0.0142338	0	#NAME?	0	1	1	no
XLOC_000816	TCHH	chr1:152078792-152087930	U87-10Gy	U87	0.025718	2.58327e-06	-13.2813	0	1	1	no
XLOC_000817	HRNR	chr1:152184551-152199078	U87-10Gy	U87	0.439716	0.304486	-0.530199	-0.267671	0.4869	0.647902	no
XLOC_000818	LCE5A	chr1:152274261-152484653	U87-10Gy	U87	1.41011	0.26417	-2.41627	-3.55394	5e-05	0.000252441	yes
XLOC_000819	CRCT1	chr1:152486977-152488481	U87-10Gy	U87	0	0	0	0	1	1	no
XLOC_000820	LCE3C	chr1:152573137-152573562	U87-10Gy	U87	0	0	0	0	1	1	no
XLOC_000821	LCE3B	chr1:152586286-152586574	U87-10Gy	U87	0	0	0	0	1	1	no
XLOC_000822	LINC00302	chr1:152617084-152718029	U87-10Gy	U87	0	0	0	0	1	1	no
XLOC_000823	LCE2D	chr1:152617084-152718029	U87-10Gy	U87	0	0.0362947	inf	0	1	1	no
XLOC_000824	LCE2C	chr1:152617084-152718029	U87-10Gy	U87	0	0	0	0	1	1	no
XLOC_000825	LCE2B	chr1:152617084-152718029	U87-10Gy	U87	0	0	0	0	1	1	no
XLOC_000826	LCE2A	chr1:152617084-152718029	U87-10Gy	U87	0.259296	0	#NAME?	0	1	1	no
XLOC_000827	LCE4A	chr1:152617084-152718029	U87-10Gy	U87	0	0	0	0	1	1	no
XLOC_000828	C1orf68	chr1:152617084-152718029	U87-10Gy	U87	0	0	0	0	1	1	no
XLOC_000829	KPRP	chr1:152730505-152734529	U87-10Gy	U87	0.081122	0.288455	1.83018	0	1	1	no
XLOC_000830	LCE1F	chr1:152748847-152749445	U87-10Gy	U87	0.0841787	0.178831	1.08707	0	1	1	no
XLOC_000831	LCE1E	chr1:152758752-152760901	U87-10Gy	U87	0	0	0	0	1	1	no
XLOC_000832	LCE1D	chr1:152769226-152770657	U87-10Gy	U87	0	0	0	0	1	1	no
XLOC_000833	LCE1B	chr1:152784446-152785585	U87-10Gy	U87	0	0	0	0	1	1	no
XLOC_000834	LCE1A	chr1:152799948-152800573	U87-10Gy	U87	0	0	0	0	1	1	no
XLOC_000835	LCE6A	chr1:152815329-152816459	U87-10Gy	U87	0	0	0	0	1	1	no
XLOC_000836	SMCP	chr1:152842507-152857523	U87-10Gy	U87	0	0	0	0	1	1	no
XLOC_000837	IVL	chr1:152881020-152884362	U87-10Gy	U87	0.0308648	0.0122524	-1.33289	0	1	1	no
XLOC_000838	SPRR4	chr1:152943128-152945049	U87-10Gy	U87	0	0	0	0	1	1	no
XLOC_000839	SPRR1A	chr1:152956563-152958290	U87-10Gy	U87	0	0	0	0	1	1	no
XLOC_000840	SPRR3	chr1:152974222-152976332	U87-10Gy	U87	0	0	0	0	1	1	no
XLOC_000841	SPRR1B	chr1:153003678-153005376	U87-10Gy	U87	0	0.0335778	inf	0	1	1	no
XLOC_000842	SPRR2D	chr1:153012200-153113969	U87-10Gy	U87	0.080848	0	#NAME?	0	1	1	no
XLOC_000843	LOC101928009	chr1:153146993-153164152	U87-10Gy	U87	0	0	0	0	1	1	no
XLOC_000844	LELP1	chr1:153175905-153177601	U87-10Gy	U87	0	0	0	0	1	1	no
XLOC_000845	PRR9	chr1:153190059-153191793	U87-10Gy	U87	0.777753	2.05038	1.3985	2.89705	0.00065	0.00269921	yes
XLOC_000846	LOR	chr1:153232178-153234600	U87-10Gy	U87	0	0.0101186	inf	0	1	1	no
XLOC_000847	S100A9	chr1:153330329-153333503	U87-10Gy	U87	0.0349988	0.300688	3.10289	0	1	1	no
XLOC_000848	S100A7A	chr1:153362507-153395701	U87-10Gy	U87	0	0.00238838	inf	0	1	1	no
XLOC_000849	LOC101928034	chr1:153509622-153524245	U87-10Gy	U87	0.597846	0.353996	-0.756039	-0.26068	0.70355	0.821325	no
XLOC_000850	S100A1	chr1:153591275-153625638	U87-10Gy	U87	0.384796	0.667352	0.794356	0.129786	0.5713	0.721568	no
XLOC_000851	CHTOP	chr1:153591275-153625638	U87-10Gy	U87	33.8886	36.7129	0.115488	0.198233	0.7227	0.834838	no
XLOC_000852	SNAPIN	chr1:153630820-153643504	U87-10Gy	U87	28.4052	49.4084	0.798603	0.638562	0.4244	0.589018	no
XLOC_000853	NPR1	chr1:153651163-153666468	U87-10Gy	U87	0.00262204	0.0159786	2.60738	0	1	1	no
XLOC_000854	INTS3,SLC27A3	chr1:153700261-153752636	U87-10Gy	U87	19.9231	24.0813	0.273475	0.606709	0.3071	0.46468	no
XLOC_000855	LOC343052	chr1:153766422-153768778	U87-10Gy	U87	0	0	0	0	1	1	no
XLOC_000856	-	chr1:153777382-153901275	U87-10Gy	U87	0.0419256	0.0967642	1.20664	0	1	1	no
XLOC_000857	CREB3L4	chr1:153931574-153958865	U87-10Gy	U87	1.10413	1.82369	0.72396	0.0977052	0.8819	0.935464	no
XLOC_000858	RPS27	chr1:153963230-154127592	U87-10Gy	U87	9.48041	19.3683	1.03068	2.41836	0.00095	0.0037947	yes
XLOC_000859	UBAP2L	chr1:154179176-154243986	U87-10Gy	U87	94.1437	93.7445	-0.00613045	-0.0078289	0.98845	0.993606	no
XLOC_000860	SNORA58B	chr1:154179176-154243986	U87-10Gy	U87	0	2551.44	inf	0	1	1	no
XLOC_000861	HAX1	chr1:154245038-154248355	U87-10Gy	U87	98.2842	208.687	1.08631	2.32183	5e-05	0.000252441	yes
XLOC_000862	AQP10	chr1:154293591-154297801	U87-10Gy	U87	0	0.0149823	inf	0	1	1	no
XLOC_000863	ATP8B2	chr1:154297947-154323780	U87-10Gy	U87	9.05125	10.0899	0.156728	0.364142	0.5251	0.681955	no
XLOC_000864	IL6R	chr1:154377668-154441926	U87-10Gy	U87	1.90611	0.984443	-0.953255	-2.05517	0.00025	0.0011285	yes
XLOC_000865	TDRD10	chr1:154474694-154520623	U87-10Gy	U87	0	0	0	0	1	1	no
XLOC_000866	UBE2Q1-AS1	chr1:154521050-154531120	U87-10Gy	U87	0.0579334	0	#NAME?	0	1	1	no
XLOC_000867	CHRNB2	chr1:154540256-154552353	U87-10Gy	U87	0.0596486	0.00978116	-2.60841	0	1	1	no
XLOC_000868	LOC101928120	chr1:154929498-154953981	U87-10Gy	U87	0	0	0	0	1	1	no
XLOC_000869	CKS1B	chr1:154929498-154953981	U87-10Gy	U87	10.5913	12.0915	0.191122	0.044053	0.9389	0.96686	no
XLOC_000870	MIR4258	chr1:154929498-154953981	U87-10Gy	U87	0	0	0	0	1	1	no
XLOC_000871	FLAD1	chr1:154955344-154965587	U87-10Gy	U87	16.3625	18.3962	0.169015	0.335322	0.5565	0.709116	no
XLOC_000872	LENEP	chr1:154966061-154966791	U87-10Gy	U87	0	0.118771	inf	0	1	1	no
XLOC_000873	-	chr1:154972002-154973216	U87-10Gy	U87	0.0589963	0.128853	1.12703	0	1	1	no
XLOC_000874	ZBTB7B	chr1:154975105-155042029	U87-10Gy	U87	11.129	14.0748	0.338792	0.50135	0.38295	0.547192	no
XLOC_000875	DCST1	chr1:154975105-155042029	U87-10Gy	U87	0	0	0	0	1	1	no
XLOC_000876	ADAM15	chr1:154975105-155042029	U87-10Gy	U87	19.3591	16.7203	-0.211412	-0.327804	0.56335	0.714952	no
XLOC_000877	EFNA4	chr1:154975105-155042029	U87-10Gy	U87	4.55918	3.73717	-0.286828	-0.129061	0.8292	0.903915	no
XLOC_000878	EFNA3	chr1:155051304-155060014	U87-10Gy	U87	3.67534	1.56693	-1.22994	-2.35492	5e-05	0.000252441	yes
XLOC_000879	EFNA1,SLC50A1	chr1:155100305-155111334	U87-10Gy	U87	41.6644	40.3391	-0.0466372	-0.107612	0.8507	0.917189	no
XLOC_000880	TRIM46	chr1:155141881-155157447	U87-10Gy	U87	3.55624	1.78015	-0.998354	-0.715627	0.1646	0.297785	no
XLOC_000881	MIR92B	chr1:155162861-155214653	U87-10Gy	U87	0	0	0	0	1	1	no
XLOC_000882	MTX1	chr1:155162861-155214653	U87-10Gy	U87	25.1849	33.0473	0.391972	0.29057	0.61105	0.752939	no
XLOC_000883	HCN3	chr1:155247150-155271225	U87-10Gy	U87	2.31242	1.88521	-0.294675	-0.590988	0.2853	0.439757	no
XLOC_000884	FDPS,RUSC1	chr1:155278447-155300909	U87-10Gy	U87	112.744	123.193	0.127876	0.25594	0.65925	0.789037	no
XLOC_000885	ASH1L	chr1:155304977-155534809	U87-10Gy	U87	0.989725	1.14386	0.20881	0.0581036	0.9174	0.955669	no
XLOC_000886	POU5F1P4	chr1:155304977-155534809	U87-10Gy	U87	0	0	0	0	1	1	no
XLOC_000887	ASH1L	chr1:155304977-155534809	U87-10Gy	U87	0	0	0	0	1	1	no
XLOC_000888	ASH1L-AS1	chr1:155304977-155534809	U87-10Gy	U87	0.214554	0.419707	0.968046	0.150795	0.8047	0.888394	no
XLOC_000889	MSTO1	chr1:155579125-155586544	U87-10Gy	U87	2.33532	1.9004	-0.29732	-0.601784	0.28205	0.436019	no
XLOC_000890	DAP3	chr1:155629232-155854990	U87-10Gy	U87	36.9775	41.2703	0.158457	0.137481	0.80955	0.891399	no
XLOC_000891	MSTO2P	chr1:155629232-155854990	U87-10Gy	U87	0.670553	0.525035	-0.352939	-0.061019	0.92295	0.958552	no
XLOC_000892	SYT11	chr1:155629232-155854990	U87-10Gy	U87	25.1241	27.4931	0.129998	0.157614	0.7876	0.87766	no
XLOC_000893	RXFP4	chr1:155911479-155953468	U87-10Gy	U87	0	0.0132689	inf	0	1	1	no
XLOC_000894	LAMTOR2	chr1:156024516-156028301	U87-10Gy	U87	90.3305	133.523	0.563807	1.27217	0.02765	0.0727885	no
XLOC_000895	RAB25	chr1:156030939-156040305	U87-10Gy	U87	0	0.0326683	inf	0	1	1	no
XLOC_000896	LMNA	chr1:156041803-156109880	U87-10Gy	U87	260.445	284.984	0.129898	0.21836	0.7041	0.821618	no
XLOC_000897	SEMA4A	chr1:156119734-156148784	U87-10Gy	U87	0.0277929	0.0461862	0.732746	0	1	1	no
XLOC_000898	BGLAP,PMF1,PMF1-BGLAP,SLC25A44	chr1:156163722-156265512	U87-10Gy	U87	52.8126	73.5314	0.47748	0.358218	0.52385	0.680985	no
XLOC_000899	TMEM79	chr1:156163722-156265512	U87-10Gy	U87	1.65306	3.49206	1.07894	0.248211	0.6941	0.814602	no
XLOC_000900	TSACC	chr1:156275059-156316785	U87-10Gy	U87	1.00527	1.84936	0.879439	0.0708522	0.8106	0.892108	no
XLOC_000901	RHBG	chr1:156338979-156355013	U87-10Gy	U87	0.00668414	0.00727377	0.12196	0	1	1	no
XLOC_000902	TTC24	chr1:156551156-156557518	U87-10Gy	U87	0.00351949	0.0072282	1.03827	0	1	1	no
XLOC_000903	NAXE	chr1:156561336-156571279	U87-10Gy	U87	87.2945	96.1524	0.139432	0.267155	0.7283	0.83873	no
XLOC_000904	HAPLN2	chr1:156584533-156595517	U87-10Gy	U87	0.0206506	0	#NAME?	0	1	1	no
XLOC_000905	BCAN	chr1:156607615-156631255	U87-10Gy	U87	0.923424	2.38353	1.36803	2.77721	5e-05	0.000252441	yes
XLOC_000906	RRNAD1	chr1:156682223-156706752	U87-10Gy	U87	4.78327	4.70484	-0.0238529	-0.0255936	0.96565	0.981272	no
XLOC_000907	PRCC	chr1:156737273-156770609	U87-10Gy	U87	61.2958	56.6554	-0.113576	-0.292653	0.659	0.78884	no
XLOC_000908	NTRK1	chr1:156776034-156851642	U87-10Gy	U87	0.0274992	0	#NAME?	0	1	1	no
XLOC_000909	PEAR1	chr1:156863522-156886226	U87-10Gy	U87	0.247049	0.0355928	-2.79514	0	1	1	no
XLOC_000910	LRRC71	chr1:156890423-156902880	U87-10Gy	U87	0.0491903	0	#NAME?	0	1	1	no
XLOC_000911	CYCSP52	chr1:157090991-157109102	U87-10Gy	U87	0	0.179372	inf	0	1	1	no
XLOC_000912	LOC105371458	chr1:157895756-157918861	U87-10Gy	U87	0	0	0	0	1	1	no
XLOC_000913	KIRREL	chr1:157962886-158070053	U87-10Gy	U87	32.7765	18.5283	-0.822928	-1.70249	0.0038	0.0131026	yes
XLOC_000914	KIRREL-IT1	chr1:157962886-158070053	U87-10Gy	U87	0.0107059	0.00773746	-0.468471	0	1	1	no
XLOC_000915	CD1D	chr1:158149736-158156216	U87-10Gy	U87	0.0115638	0.00317768	-1.86356	0	1	1	no
XLOC_000916	CD1A	chr1:158218118-158228058	U87-10Gy	U87	0	0	0	0	1	1	no
XLOC_000917	CD1C	chr1:158259562-158264564	U87-10Gy	U87	0	0	0	0	1	1	no
XLOC_000918	CD1E	chr1:158323485-158327343	U87-10Gy	U87	0	0	0	0	1	1	no
XLOC_000919	OR10K1	chr1:158435351-158436293	U87-10Gy	U87	0	0	0	0	1	1	no
XLOC_000920	OR10R2	chr1:158449667-158450675	U87-10Gy	U87	0	0	0	0	1	1	no
XLOC_000921	OR10Z1	chr1:158576228-158577170	U87-10Gy	U87	0	0	0	0	1	1	no
XLOC_000922	MNDA,OR6K6	chr1:158723033-158819294	U87-10Gy	U87	0	0.0168502	inf	0	1	1	no
XLOC_000923	PYHIN1	chr1:158901336-158946849	U87-10Gy	U87	0	0.020525	inf	0	1	1	no
XLOC_000924	IFI16	chr1:158969643-159024945	U87-10Gy	U87	126.082	172.663	0.453595	0.860111	0.1405	0.26471	no
XLOC_000925	CADM3	chr1:159141353-159173103	U87-10Gy	U87	0	0.00702148	inf	0	1	1	no
XLOC_000926	ACKR1	chr1:159173802-159176290	U87-10Gy	U87	0.0107978	0	#NAME?	0	1	1	no
XLOC_000927	FCER1A	chr1:159259503-159278014	U87-10Gy	U87	0	0	0	0	1	1	no
XLOC_000928	OR10J4	chr1:159401894-159403026	U87-10Gy	U87	0	0	0	0	1	1	no
XLOC_000929	OR10J1	chr1:159409511-159410600	U87-10Gy	U87	0.0127277	0	#NAME?	0	1	1	no
XLOC_000930	APCS	chr1:159557615-159558661	U87-10Gy	U87	0	0	0	0	1	1	no
XLOC_000931	DUSP23	chr1:159750735-159752336	U87-10Gy	U87	31.968	39.2337	0.295466	0.676687	0.23505	0.383961	no
XLOC_000932	FCRL6	chr1:159770300-159786047	U87-10Gy	U87	0	0.00671047	inf	0	1	1	no
XLOC_000933	SLAMF8	chr1:159796478-159869906	U87-10Gy	U87	0.285049	0.191246	-0.575778	0	1	1	no
XLOC_000934	CFAP45,VSIG8	chr1:159796478-159869906	U87-10Gy	U87	4.80567	6.64504	0.467539	0.638737	0.26175	0.412099	no
XLOC_000935	LINC01133	chr1:159931013-159951059	U87-10Gy	U87	6.5801	0.307146	-4.42111	-1.39468	0.01805	0.0506422	no
XLOC_000936	KCNJ10	chr1:159994578-160040051	U87-10Gy	U87	1.72837	2.2454	0.377564	0.769807	0.20635	0.352282	no
XLOC_000937	KCNJ9	chr1:160051359-160060058	U87-10Gy	U87	0.00258664	0.0137253	2.40769	0	1	1	no
XLOC_000938	ATP1A2	chr1:160085519-160113766	U87-10Gy	U87	1.27376	1.68817	0.406365	0.747438	0.168	0.302409	no
XLOC_000939	ATP1A4	chr1:160121351-160156767	U87-10Gy	U87	0	0	0	0	1	1	no
XLOC_000940	CASQ1	chr1:160160284-160171676	U87-10Gy	U87	0.410058	0.0834275	-2.29723	-2.59865	0.00285	0.0101608	yes
XLOC_000941	PEA15	chr1:160171988-160232757	U87-10Gy	U87	361.15	325.382	-0.150462	-0.231221	0.68445	0.807552	no
XLOC_000942	SUMO1P3	chr1:160258376-160328742	U87-10Gy	U87	16.9615	22.2788	0.393406	0.214731	0.7825	0.87447	no
XLOC_000943	NCSTN	chr1:160258376-160328742	U87-10Gy	U87	61.5506	40.6794	-0.597475	-0.672642	0.23955	0.388883	no
XLOC_000944	NHLH1	chr1:160336860-160342638	U87-10Gy	U87	0.0618053	0.0717442	0.215132	0	1	1	no
XLOC_000945	VANGL2	chr1:160370341-160398468	U87-10Gy	U87	0	0.00513823	inf	0	1	1	no
XLOC_000946	SLAMF7	chr1:160708846-160724772	U87-10Gy	U87	5.53931	5.31945	-0.0584272	-0.135317	0.81465	0.894813	no
XLOC_000947	LY9	chr1:160765863-160798045	U87-10Gy	U87	0	0	0	0	1	1	no
XLOC_000948	LOC101928372	chr1:160902254-160924589	U87-10Gy	U87	0	0	0	0	1	1	no
XLOC_000949	ARHGAP30	chr1:161015827-161039760	U87-10Gy	U87	0.132784	0.176936	0.414144	0	1	1	no
XLOC_000950	KLHDC9	chr1:161068150-161070138	U87-10Gy	U87	0	0.0118932	inf	0	1	1	no
XLOC_000951	NIT1	chr1:161070345-161128681	U87-10Gy	U87	9.82194	16.3354	0.733925	0.505198	0.47335	0.635604	no
XLOC_000952	UFC1	chr1:161070345-161128681	U87-10Gy	U87	67.83	87.8719	0.373478	0.419352	0.46505	0.628024	no
XLOC_000953	USP21	chr1:161129114-161135516	U87-10Gy	U87	8.52277	9.73914	0.192472	0.452923	0.4332	0.597683	no
XLOC_000954	PPOX	chr1:161135757-161141010	U87-10Gy	U87	2.2802	3.51505	0.624385	1.29408	0.02225	0.0605463	no
XLOC_000955	NDUFS2	chr1:161159474-161184184	U87-10Gy	U87	55.9566	73.5327	0.394077	0.874742	0.1235	0.240652	no
XLOC_000956	FCER1G	chr1:161185086-161189038	U87-10Gy	U87	0.755625	0.428129	-0.819625	-1.29305	0.2486	0.397202	no
XLOC_000957	TOMM40L	chr1:161195728-161208000	U87-10Gy	U87	7.43604	5.52874	-0.427583	-0.937763	0.0832	0.177572	no
XLOC_000958	PCP4L1	chr1:161228516-161255240	U87-10Gy	U87	0.0506888	0.037965	-0.416995	0	1	1	no
XLOC_000959	SDHC	chr1:161284005-161344602	U87-10Gy	U87	18.2323	19.4728	0.0949666	0.198428	0.7558	0.857249	no
XLOC_000960	FCGR2A,FCGR2C	chr1:161475204-161571010	U87-10Gy	U87	2.83237	2.82092	-0.005845	-0.0137082	0.98265	0.990343	no
XLOC_000961	HSPA6	chr1:161475204-161571010	U87-10Gy	U87	0.398117	0.340674	-0.224802	-0.204549	0.7566	0.857693	no
XLOC_000962	HSPA7	chr1:161575848-161578341	U87-10Gy	U87	0	0.00432174	inf	0	1	1	no
XLOC_000963	FCGR2B	chr1:161632904-161648444	U87-10Gy	U87	0.0112554	0.0115432	0.0364191	0	1	1	no
XLOC_000964	FCRLA	chr1:161676651-161684142	U87-10Gy	U87	3.19135	2.7274	-0.226642	-0.487072	0.38935	0.553799	no
XLOC_000965	FCRLB	chr1:161691333-161697965	U87-10Gy	U87	2.28441	2.06815	-0.143477	-0.279659	0.60715	0.749703	no
XLOC_000966	DUSP12	chr1:161718312-161726955	U87-10Gy	U87	13.133	16.4769	0.327244	0.741472	0.19785	0.342059	no
XLOC_000967	ATF6	chr1:161735270-161937482	U87-10Gy	U87	25.0191	27.5165	0.137265	0.263557	0.643	0.776665	no
XLOC_000968	OLFML2B	chr1:161952979-162356608	U87-10Gy	U87	0.167531	0	#NAME?	0	1	1	no
XLOC_000969	C1orf226,NOS1AP	chr1:161952979-162356608	U87-10Gy	U87	1.90141	1.9757	0.055291	0.0256313	0.96645	0.981682	no
XLOC_000970	MIR4654	chr1:161952979-162356608	U87-10Gy	U87	0	0	0	0	1	1	no
XLOC_000971	MIR556	chr1:161952979-162356608	U87-10Gy	U87	0	0	0	0	1	1	no
XLOC_000972	UHMK1	chr1:162466963-162499501	U87-10Gy	U87	17.3413	15.2235	-0.187913	-0.324575	0.55225	0.705538	no
XLOC_000973	UAP1	chr1:162531229-162570857	U87-10Gy	U87	32.9378	24.2873	-0.43954	-1.01495	0.07485	0.163261	no
XLOC_000974	DDR2	chr1:162601918-162757806	U87-10Gy	U87	27.4548	42.4155	0.627529	1.03984	0.0696	0.154008	no
XLOC_000975	HSD17B7	chr1:162760491-162782608	U87-10Gy	U87	3.90632	4.17923	0.0974303	0.204818	0.71225	0.827018	no
XLOC_000976	RGS4	chr1:163037542-163047207	U87-10Gy	U87	5.47239	4.77999	-0.195164	-0.460804	0.4195	0.58398	no
XLOC_000977	LOC101928404	chr1:163112085-163327528	U87-10Gy	U87	0	0	0	0	1	1	no
XLOC_000978	NUF2	chr1:163112085-163327528	U87-10Gy	U87	19.6266	24.6328	0.327772	0.668324	0.2434	0.392663	no
XLOC_000979	PBX1	chr1:164528297-164821108	U87-10Gy	U87	0.672987	0.165848	-2.02072	-3.48998	5e-05	0.000252441	yes
XLOC_000980	LRRC52	chr1:165446078-165551392	U87-10Gy	U87	0	0	0	0	1	1	no
XLOC_000981	MGST3	chr1:165600109-165625372	U87-10Gy	U87	68.644	86.8149	0.33881	0.743786	0.1923	0.334823	no
XLOC_000982	LOC440700	chr1:165667986-165679199	U87-10Gy	U87	0.0427805	0.0490033	0.195928	0	1	1	no
XLOC_000983	LOC100147773	chr1:165738165-165745179	U87-10Gy	U87	0.206883	0.156288	-0.404604	0	1	1	no
XLOC_000984	UCK2	chr1:165796731-165880855	U87-10Gy	U87	17.2832	12.852	-0.427373	-0.970249	0.0868	0.183657	no
XLOC_000985	FMO9P	chr1:166573152-166594473	U87-10Gy	U87	0	0	0	0	1	1	no
XLOC_000986	POGK	chr1:166808640-166845721	U87-10Gy	U87	18.657	14.2009	-0.393738	-0.846806	0.158	0.288804	no
XLOC_000987	MAEL	chr1:166944818-166991449	U87-10Gy	U87	0.00723335	0.134601	4.21789	0	1	1	no
XLOC_000988	DUSP27	chr1:167063326-167098366	U87-10Gy	U87	0.00242178	0.28726	6.89015	0	1	1	no
XLOC_000989	LINC01363	chr1:167142162-167179013	U87-10Gy	U87	15.2731	4.29898	-1.82892	-3.67682	5e-05	0.000252441	yes
XLOC_000990	POU2F1	chr1:167190065-167396582	U87-10Gy	U87	1.20025	0.995187	-0.270293	-0.631545	0.2699	0.421727	no
XLOC_000991	RCSD1	chr1:167599429-167677933	U87-10Gy	U87	0.0376954	0.01579	-1.25538	0	1	1	no
XLOC_000992	MPZL1	chr1:167689304-167761156	U87-10Gy	U87	53.278	51.5238	-0.0482994	-0.0990102	0.86485	0.925441	no
XLOC_000993	DCAF6	chr1:167885912-168045083	U87-10Gy	U87	55.2273	45.9411	-0.265596	-0.388766	0.4901	0.650847	no
XLOC_000994	MIR1255B2	chr1:167885912-168045083	U87-10Gy	U87	0	0	0	0	1	1	no
XLOC_000995	TIPRL	chr1:168148082-168171351	U87-10Gy	U87	36.4055	30.7947	-0.241477	-0.432822	0.4487	0.612859	no
XLOC_000996	SFT2D2,TBX19	chr1:168195213-168283664	U87-10Gy	U87	2.38498	1.82607	-0.385236	-0.487591	0.38145	0.545877	no
XLOC_000997	MIR557	chr1:168344761-168344859	U87-10Gy	U87	0	0	0	0	1	1	no
XLOC_000998	XCL1	chr1:168545710-168551315	U87-10Gy	U87	0.0808943	0	#NAME?	0	1	1	no
XLOC_000999	DPT	chr1:168664694-168698442	U87-10Gy	U87	0	0.0274817	inf	0	1	1	no
XLOC_001000	LINC00626	chr1:168756178-168762126	U87-10Gy	U87	0	0	0	0	1	1	no
XLOC_001001	LOC101928596	chr1:169073361-169074144	U87-10Gy	U87	0	0	0	0	1	1	no
XLOC_001002	ATP1B1	chr1:169075946-169429907	U87-10Gy	U87	23.5628	17.0973	-0.462743	-0.76482	0.2489	0.397412	no
XLOC_001003	BLZF1	chr1:169075946-169429907	U87-10Gy	U87	10.1784	11.249	0.144297	0.184545	0.7745	0.869155	no
XLOC_001004	C1orf112	chr1:169761669-169863349	U87-10Gy	U87	7.98957	5.74122	-0.47676	-0.748194	0.30205	0.458872	no
XLOC_001005	METTL11B	chr1:170115187-170136923	U87-10Gy	U87	0	0	0	0	1	1	no
XLOC_001006	GORAB	chr1:170430457-170522974	U87-10Gy	U87	8.72733	11.7621	0.43053	1.01807	0.0764	0.165935	no
XLOC_001007	PRRX1	chr1:170631413-170708737	U87-10Gy	U87	125.599	81.5266	-0.623484	-1.15642	0.04465	0.107786	no
XLOC_001008	MROH9	chr1:170904611-171033906	U87-10Gy	U87	0.0782272	0.0219264	-1.835	0	1	1	no
XLOC_001009	FMO3	chr1:171060017-171086959	U87-10Gy	U87	0.012682	0.0459203	1.85635	0	1	1	no
XLOC_001010	MIR1295B	chr1:171060017-171086959	U87-10Gy	U87	0	0	0	0	1	1	no
XLOC_001011	FMO6P	chr1:171106878-171130702	U87-10Gy	U87	0	0	0	0	1	1	no
XLOC_001012	FMO2	chr1:171154346-171181822	U87-10Gy	U87	0.00215783	0.0048431	1.16635	0	1	1	no
XLOC_001013	FMO1	chr1:171217609-171255117	U87-10Gy	U87	0.0642673	0.00555494	-3.53224	0	1	1	no
XLOC_001014	FMO4	chr1:171283281-171314485	U87-10Gy	U87	2.43605	2.40134	-0.0207051	-0.0445238	0.9431	0.969226	no
XLOC_001015	PRRC2C	chr1:171452236-171562650	U87-10Gy	U87	32.1834	22.4694	-0.518357	-1.00941	0.07455	0.162718	no
XLOC_001016	METTL13	chr1:171750625-171766946	U87-10Gy	U87	12.4259	12.892	0.0531181	0.124715	0.8265	0.902196	no
XLOC_001017	DNM3	chr1:171787036-172437969	U87-10Gy	U87	1.75268	1.72281	-0.0247981	-0.0204913	0.96525	0.981058	no
XLOC_001018	DNM3-IT1	chr1:171787036-172437969	U87-10Gy	U87	0	0	0	0	1	1	no
XLOC_001019	MIR3120	chr1:171787036-172437969	U87-10Gy	U87	0	0	0	0	1	1	no
XLOC_001020	C1orf105	chr1:171787036-172437969	U87-10Gy	U87	0	0	0	0	1	1	no
XLOC_001021	SUCO	chr1:172501488-172581184	U87-10Gy	U87	9.83058	9.57714	-0.037683	-0.0867246	0.88005	0.934524	no
XLOC_001022	FASLG	chr1:172628147-172636012	U87-10Gy	U87	0.00653385	0	#NAME?	0	1	1	no
XLOC_001023	PRDX6	chr1:173446485-173457946	U87-10Gy	U87	107.541	132.89	0.305341	0.779223	0.25875	0.408417	no
XLOC_001024	TEX50	chr1:173574801-173755840	U87-10Gy	U87	0	0	0	0	1	1	no
XLOC_001025	KLHL20	chr1:173574801-173755840	U87-10Gy	U87	12.0908	7.21951	-0.74394	-1.72021	0.0119	0.0353677	yes
XLOC_001026	DARS2	chr1:173764078-173828376	U87-10Gy	U87	14.7388	12.2881	-0.262357	-0.485748	0.3985	0.562967	no
XLOC_001027	GAS5-AS1	chr1:173828437-173837125	U87-10Gy	U87	0.804924	0.165328	-2.28352	-0.88806	0.08985	0.188785	no
XLOC_001028	ZBTB37	chr1:173837219-173860167	U87-10Gy	U87	0.812503	0.768473	-0.0803786	-0.0919966	0.86005	0.922471	no
XLOC_001029	RABGAP1L	chr1:174128551-174964445	U87-10Gy	U87	8.48551	10.4593	0.301716	0.744351	0.2326	0.381212	no
XLOC_001030	GPR52	chr1:174128551-174964445	U87-10Gy	U87	0.0523065	0	#NAME?	0	1	1	no
XLOC_001031	CACYBP	chr1:174967021-174992612	U87-10Gy	U87	33.1162	35.7106	0.108812	0.222732	0.7265	0.837535	no
XLOC_001032	TNN	chr1:175036993-175117202	U87-10Gy	U87	0.00589611	0.00672526	0.189826	0	1	1	no
XLOC_001033	LINC01657	chr1:175846478-175849600	U87-10Gy	U87	0	0	0	0	1	1	no
XLOC_001034	PAPPA2	chr1:175913961-176814731	U87-10Gy	U87	4.16522	7.18713	0.787022	1.17577	0.04525	0.108936	no
XLOC_001035	BRINP2	chr1:177140523-177251558	U87-10Gy	U87	0	0	0	0	1	1	no
XLOC_001036	LINC01645	chr1:177320721-177335594	U87-10Gy	U87	0	0	0	0	1	1	no
XLOC_001037	LINC01741	chr1:177669658-177679465	U87-10Gy	U87	0	0	0	0	1	1	no
XLOC_001038	-	chr1:177883597-177892716	U87-10Gy	U87	0.258567	2.81175	3.44286	4.93501	5e-05	0.000252441	yes
XLOC_001039	RASAL2	chr1:178060642-178451092	U87-10Gy	U87	10.9665	8.08198	-0.440318	-0.95289	0.09575	0.198628	no
XLOC_001040	TEX35	chr1:178482211-178492635	U87-10Gy	U87	0	0	0	0	1	1	no
XLOC_001041	C1orf220	chr1:178511415-178621270	U87-10Gy	U87	0.737414	1.0947	0.569985	0.825681	0.19345	0.336257	no
XLOC_001042	MIR4424	chr1:178646883-178646969	U87-10Gy	U87	0	0	0	0	1	1	no
XLOC_001043	RALGPS2	chr1:178694281-178891204	U87-10Gy	U87	6.74822	4.78332	-0.496494	-1.15092	0.04415	0.106824	no
XLOC_001044	FAM20B	chr1:178994938-179046131	U87-10Gy	U87	16.0449	15.1309	-0.0846175	-0.114738	0.82805	0.903179	no
XLOC_001045	TOR3A	chr1:179050550-179065129	U87-10Gy	U87	19.6825	29.7993	0.598367	1.34923	0.0193	0.0536288	no
XLOC_001046	SOAT1	chr1:179262848-179327817	U87-10Gy	U87	22.083	19.5583	-0.175156	-0.3812	0.50705	0.665882	no
XLOC_001047	AXDND1	chr1:179334854-179545087	U87-10Gy	U87	0.0135877	0.0389599	1.51969	0	1	1	no
XLOC_001048	TDRD5	chr1:179560747-179660407	U87-10Gy	U87	0.038042	0	#NAME?	0	1	1	no
XLOC_001049	FAM163A	chr1:179696897-179785335	U87-10Gy	U87	0	0.0042365	inf	0	1	1	no
XLOC_001050	TOR1AIP2	chr1:179809101-179846941	U87-10Gy	U87	2.50419	2.38656	-0.0694099	-0.093858	0.8725	0.930063	no
XLOC_001051	TOR1AIP1	chr1:179850750-179894588	U87-10Gy	U87	17.2212	16.5339	-0.058762	-0.131904	0.8198	0.898144	no
XLOC_001052	CEP350	chr1:179923840-180084015	U87-10Gy	U87	6.30664	5.77072	-0.128119	-0.21306	0.695	0.815136	no
XLOC_001053	QSOX1	chr1:180123959-180173153	U87-10Gy	U87	70.652	54.8198	-0.366034	-0.841407	0.1809	0.319921	no
XLOC_001054	LHX4	chr1:180199432-180472610	U87-10Gy	U87	0.30132	0.499392	0.728875	0.31046	0.60775	0.750126	no
XLOC_001055	OVAAL	chr1:180528109-180535654	U87-10Gy	U87	0.312478	1.21199	1.95555	3.23366	0.0003	0.0013329	yes
XLOC_001056	XPR1	chr1:180601050-180860694	U87-10Gy	U87	5.44336	6.01311	0.143615	0.334001	0.55945	0.711747	no
XLOC_001057	-	chr1:180864166-180868753	U87-10Gy	U87	0.0652271	0.0689785	0.0806757	0	1	1	no
XLOC_001058	KIAA1614	chr1:180877846-180924023	U87-10Gy	U87	0.129287	0.143147	0.146914	0	1	1	no
XLOC_001059	MR1	chr1:181002560-181031074	U87-10Gy	U87	3.386	3.29111	-0.0410075	-0.0969974	0.864	0.924932	no
XLOC_001060	IER5	chr1:181057395-181062589	U87-10Gy	U87	22.7822	25.9703	0.188957	0.434357	0.44675	0.610947	no
XLOC_001061	LINC01732	chr1:181143619-181151342	U87-10Gy	U87	0.0737151	0.0435323	-0.759872	0	1	1	no
XLOC_001062	LINC01699	chr1:181205523-181207740	U87-10Gy	U87	0	0	0	0	1	1	no
XLOC_001063	CACNA1E	chr1:181452685-181775921	U87-10Gy	U87	0.866454	0.263003	-1.72005	-0.774073	0.22	0.367494	no
XLOC_001064	LINC00272	chr1:182376755-182383948	U87-10Gy	U87	0	0	0	0	1	1	no
XLOC_001065	RGSL1	chr1:182419255-182529732	U87-10Gy	U87	0	0	0	0	1	1	no
XLOC_001066	LINC01686	chr1:182584274-182585764	U87-10Gy	U87	0.16754	0.449405	1.42351	1.74601	0.02645	0.0700755	no
XLOC_001067	LINC01688	chr1:182681996-182683676	U87-10Gy	U87	0	0	0	0	1	1	no
XLOC_001068	NPL	chr1:182757947-182799519	U87-10Gy	U87	1.80035	2.27687	0.338771	0.704974	0.2091	0.355369	no
XLOC_001069	DHX9	chr1:182808438-182857117	U87-10Gy	U87	56.0578	50.9933	-0.136609	-0.282111	0.63205	0.768793	no
XLOC_001070	LAMC1	chr1:182992431-183114799	U87-10Gy	U87	117.326	99.6034	-0.236261	-0.3861	0.49925	0.658917	no
XLOC_001071	LAMC2	chr1:183155173-183214262	U87-10Gy	U87	4.91988	4.84684	-0.02158	-0.0491071	0.9314	0.962998	no
XLOC_001072	SMG7	chr1:183430010-183523329	U87-10Gy	U87	35.0874	33.1828	-0.080517	-0.168696	0.7687	0.865338	no
XLOC_001073	RGL1	chr1:183590155-183897685	U87-10Gy	U87	11.0202	13.9658	0.341746	0.287723	0.6188	0.758847	no
XLOC_001074	TSEN15	chr1:184020784-184043344	U87-10Gy	U87	23.2123	37.033	0.673921	1.56911	0.006	0.0195684	yes
XLOC_001075	-	chr1:184088571-184091830	U87-10Gy	U87	0.510747	0.475441	-0.103342	-0.120066	0.8371	0.90872	no
XLOC_001076	C1orf21	chr1:184356087-184598251	U87-10Gy	U87	5.01943	6.57145	0.388688	0.908076	0.1142	0.227118	no
XLOC_001077	LINC01633	chr1:184970658-184977810	U87-10Gy	U87	0.0383261	0.039785	0.0538962	0	1	1	no
XLOC_001078	RNF2	chr1:185014467-185072069	U87-10Gy	U87	9.19086	5.81454	-0.660535	-1.56901	0.00665	0.0213759	yes
XLOC_001079	SWT1	chr1:185087217-185260990	U87-10Gy	U87	2.97558	2.50412	-0.248872	-0.275233	0.63935	0.774205	no
XLOC_001080	HMCN1	chr1:185703512-186160085	U87-10Gy	U87	2.43248	1.66864	-0.543753	-1.26437	0.0298	0.0775522	no
XLOC_001081	PRG4	chr1:186265404-186390575	U87-10Gy	U87	0.0366714	0.025466	-0.526083	0	1	1	no
XLOC_001082	C1orf27	chr1:186265404-186390575	U87-10Gy	U87	9.75559	9.92659	0.0250686	0.0142559	0.97885	0.988539	no
XLOC_001083	OCLM	chr1:186265404-186390575	U87-10Gy	U87	0.087463	0.0319253	-1.45398	0	1	1	no
XLOC_001084	LOC102724919	chr1:186404292-186439423	U87-10Gy	U87	0	0	0	0	1	1	no
XLOC_001085	PTGS2	chr1:186640943-186651903	U87-10Gy	U87	0.0310907	0.83056	4.73953	0.973596	0.45955	0.622928	no
XLOC_001086	PACERR	chr1:186640943-186651903	U87-10Gy	U87	0.564236	0.869155	0.623315	0.259558	0.63175	0.768579	no
XLOC_001087	PLA2G4A	chr1:186798031-186958498	U87-10Gy	U87	4.51024	5.37362	0.252689	0.590669	0.3077	0.465396	no
XLOC_001088	LINC01036	chr1:187061973-187329376	U87-10Gy	U87	0	0	0	0	1	1	no
XLOC_001089	LINC01037	chr1:187412759-187446354	U87-10Gy	U87	0	0	0	0	1	1	no
XLOC_001090	LINC01351	chr1:190447389-190450524	U87-10Gy	U87	0.321914	0.122117	-1.39841	0	1	1	no
XLOC_001091	LINC01720	chr1:190594019-190770788	U87-10Gy	U87	0	0	0	0	1	1	no
XLOC_001092	RGS18	chr1:192127591-192154945	U87-10Gy	U87	0.108763	0.0709574	-0.616167	0	1	1	no
XLOC_001093	RGS21	chr1:192286121-192336414	U87-10Gy	U87	0	0	0	0	1	1	no
XLOC_001094	-	chr1:192486678-192499878	U87-10Gy	U87	0.43859	0.141621	-1.63083	0	1	1	no
XLOC_001095	RGS1	chr1:192544856-192549159	U87-10Gy	U87	0.0471888	0.0204119	-1.20903	0	1	1	no
XLOC_001096	RGS13	chr1:192605267-192629440	U87-10Gy	U87	0	0	0	0	1	1	no
XLOC_001097	MIR4426	chr1:192685457-192685520	U87-10Gy	U87	0	0	0	0	1	1	no
XLOC_001098	RGS2	chr1:192778168-192781407	U87-10Gy	U87	14.9919	10.7029	-0.486177	-1.42998	0.0484	0.115052	no
XLOC_001099	TROVE2	chr1:192981423-193075673	U87-10Gy	U87	5.84082	3.66259	-0.673307	-0.619954	0.27665	0.429559	no
XLOC_001100	CDC73	chr1:193091087-193224179	U87-10Gy	U87	8.96765	5.56119	-0.689336	-1.62561	0.00505	0.0167958	yes
XLOC_001101	MIR1278	chr1:193091087-193224179	U87-10Gy	U87	0	0	0	0	1	1	no
XLOC_001102	LINC01031	chr1:193273874-193335083	U87-10Gy	U87	0	0	0	0	1	1	no
XLOC_001103	CFH,CFHR1,CFHR3	chr1:196621007-196801319	U87-10Gy	U87	8.09724	6.59985	-0.294998	-0.712473	0.25985	0.409773	no
XLOC_001104	CFHR4	chr1:196857143-196887843	U87-10Gy	U87	0	0	0	0	1	1	no
XLOC_001105	CFHR2	chr1:196912897-196928356	U87-10Gy	U87	0	0	0	0	1	1	no
XLOC_001106	CFHR5	chr1:196946666-196978803	U87-10Gy	U87	0	0.00450534	inf	0	1	1	no
XLOC_001107	CRB1	chr1:197122811-197447585	U87-10Gy	U87	0.0146974	0.0061875	-1.24813	0	1	1	no
XLOC_001108	C1orf53	chr1:197871681-197876497	U87-10Gy	U87	3.87007	3.73254	-0.052201	-0.151407	0.88055	0.934734	no
XLOC_001109	LHX9	chr1:197881634-197901609	U87-10Gy	U87	0.316589	0.110105	-1.52373	0	1	1	no
XLOC_001110	NEK7	chr1:198126107-198291548	U87-10Gy	U87	8.30973	6.13465	-0.437822	-1.02537	0.07615	0.165519	no
XLOC_001111	PTPRC	chr1:198608097-198726605	U87-10Gy	U87	0.00637891	0.00681434	0.0952637	0	1	1	no
XLOC_001112	LINC01221	chr1:198961717-199045864	U87-10Gy	U87	0	0	0	0	1	1	no
XLOC_001113	NR5A2	chr1:199996729-200146550	U87-10Gy	U87	0.0475607	0.0253396	-0.908375	0	1	1	no
XLOC_001114	LOC101929224	chr1:200609934-200663378	U87-10Gy	U87	0.0662375	0.100133	0.596191	0	1	1	no
XLOC_001115	CAMSAP2	chr1:200708016-200829835	U87-10Gy	U87	16.957	10.9472	-0.631315	-1.3839	0.0144	0.0416534	yes
XLOC_001116	GPR25	chr1:200842082-200843306	U87-10Gy	U87	0.0108964	0	#NAME?	0	1	1	no
XLOC_001117	C1orf106	chr1:200860466-200884864	U87-10Gy	U87	0.00674841	0.00396744	-0.766342	0	1	1	no
XLOC_001118	-	chr1:200993097-200996212	U87-10Gy	U87	0.063652	0.0215443	-1.5629	0	1	1	no
XLOC_001119	IGFN1	chr1:201159872-201202561	U87-10Gy	U87	0.214471	0.210218	-0.0288987	0	1	1	no
XLOC_001120	PKP1	chr1:201252579-201302121	U87-10Gy	U87	0.0191508	0.0410175	1.09884	0	1	1	no
XLOC_001121	CSRP1	chr1:201452657-201487372	U87-10Gy	U87	0.45032	0.489695	0.120932	0.0216853	0.96795	0.982499	no
XLOC_001122	RPS10P7	chr1:201488061-201504690	U87-10Gy	U87	0.669056	1.27349	0.928589	1.26662	0.0844	0.179594	no
XLOC_001123	NAV1	chr1:201506827-201915716	U87-10Gy	U87	19.3948	13.2655	-0.54799	-0.250066	0.2709	0.422868	no
XLOC_001124	MIR5191	chr1:201506827-201915716	U87-10Gy	U87	0	0	0	0	1	1	no
XLOC_001125	MIR1231	chr1:201506827-201915716	U87-10Gy	U87	0	0	0	0	1	1	no
XLOC_001126	IPO9,SHISA4	chr1:201506827-201915716	U87-10Gy	U87	42.0915	31.5044	-0.417976	-0.413187	0.45685	0.620485	no
XLOC_001127	MIR6739	chr1:201506827-201915716	U87-10Gy	U87	0	0	0	0	1	1	no
XLOC_001128	TIMM17A	chr1:201924599-201939789	U87-10Gy	U87	42.0527	31.1747	-0.431825	-1.01091	0.0731	0.160239	no
XLOC_001129	SNORA70H	chr1:201947588-201947723	U87-10Gy	U87	0	0	0	0	1	1	no
XLOC_001130	RNPEP	chr1:201951765-201979481	U87-10Gy	U87	15.8685	13.0905	-0.277649	-0.649284	0.25715	0.406449	no
XLOC_001131	MIR6740	chr1:201951765-201979481	U87-10Gy	U87	0	0	0	0	1	1	no
XLOC_001132	ELF3	chr1:201979689-201986315	U87-10Gy	U87	0.0907102	0.00725201	-3.64481	0	1	1	no
XLOC_001133	GPR37L1	chr1:202092028-202098634	U87-10Gy	U87	0	0	0	0	1	1	no
XLOC_001134	PTPRVP	chr1:202137178-202158577	U87-10Gy	U87	0	0	0	0	1	1	no
XLOC_001135	LGR6	chr1:202163117-202288889	U87-10Gy	U87	0.0165252	0.0136131	-0.279671	0	1	1	no
XLOC_001136	PPP1R12B	chr1:202317829-202557840	U87-10Gy	U87	3.77148	3.58888	-0.0715976	-0.123765	0.82935	0.903969	no
XLOC_001137	PCAT6	chr1:202780073-202781041	U87-10Gy	U87	2.4124	1.7566	-0.457678	-0.660206	0.2488	0.397329	no
XLOC_001138	MGAT4EP	chr1:202789384-202796341	U87-10Gy	U87	0.00368454	0.00756662	1.03817	0	1	1	no
XLOC_001139	LOC148709	chr1:202830881-202844369	U87-10Gy	U87	0.0232896	0.0534024	1.19722	0	1	1	no
XLOC_001140	TMEM183A	chr1:202955579-202994375	U87-10Gy	U87	10.0623	9.40658	-0.0972199	-0.214551	0.70755	0.823951	no
XLOC_001141	PPFIA4	chr1:202995623-203047864	U87-10Gy	U87	3.03256	1.17148	-1.3722	-3.08547	5e-05	0.000252441	yes
XLOC_001142	ADORA1	chr1:203096800-203136533	U87-10Gy	U87	3.57205	5.41192	0.599389	1.38427	0.01555	0.0444943	yes
XLOC_001143	LINC01353	chr1:203255775-203257924	U87-10Gy	U87	0	0	0	0	1	1	no
XLOC_001144	BTG2	chr1:203274663-203278729	U87-10Gy	U87	1.72337	1.97161	0.194145	0.463733	0.4632	0.626347	no
XLOC_001145	PRELP	chr1:203444882-203460479	U87-10Gy	U87	0.0456216	0.0226731	-1.00874	0	1	1	no
XLOC_001146	OPTC	chr1:203463270-203478077	U87-10Gy	U87	0	0	0	0	1	1	no
XLOC_001147	-	chr1:203482130-203492922	U87-10Gy	U87	0.70964	0.611923	-0.213737	-0.302194	0.6428	0.776481	no
XLOC_001148	ATP2B4	chr1:203595914-203713209	U87-10Gy	U87	33.8114	31.9744	-0.0805923	-0.157433	0.7902	0.879496	no
XLOC_001149	SNORA77	chr1:203595914-203713209	U87-10Gy	U87	0	0	0	0	1	1	no
XLOC_001150	LINC00260	chr1:203595914-203713209	U87-10Gy	U87	0.325969	0.305507	-0.0935301	0	1	1	no
XLOC_001151	LAX1	chr1:203734283-203745480	U87-10Gy	U87	0.00363901	0.0410827	3.49691	0	1	1	no
XLOC_001152	ZC3H11A	chr1:203764657-203825000	U87-10Gy	U87	28.4379	29.2872	0.0424553	0.0845061	0.87975	0.934407	no
XLOC_001153	ZBED6	chr1:203764657-203825000	U87-10Gy	U87	3.73789	3.4266	-0.125445	-0.0748167	0.9071	0.949853	no
XLOC_001154	SNRPE	chr1:203830712-203840280	U87-10Gy	U87	2.66945	3.63393	0.444984	0.92331	0.1038	0.21131	no
XLOC_001155	SOX13	chr1:204042229-204097178	U87-10Gy	U87	5.681	3.55267	-0.677242	-1.59625	0.00545	0.0179678	yes
XLOC_001156	LOC101929441	chr1:204100188-204121310	U87-10Gy	U87	0	0	0	0	1	1	no
XLOC_001157	MDM4	chr1:204485497-204527248	U87-10Gy	U87	1.80636	1.84884	0.0335353	0.079377	0.88715	0.938425	no
XLOC_001158	NFASC	chr1:204797760-204991950	U87-10Gy	U87	22.0315	14.299	-0.623649	-1.17789	0.0514	0.120829	no
XLOC_001159	CNTN2	chr1:205012064-205047400	U87-10Gy	U87	0.00176118	0.00431412	1.29252	0	1	1	no
XLOC_001160	TMCC2	chr1:205197037-205242471	U87-10Gy	U87	3.01029	2.31948	-0.376103	-0.842922	0.13695	0.25955	no
XLOC_001161	LEMD1-AS1	chr1:205342379-205391214	U87-10Gy	U87	0	0	0	0	1	1	no
XLOC_001162	CDK18	chr1:205473683-205501921	U87-10Gy	U87	2.31699	0.233816	-3.3088	-5.38591	5e-05	0.000252441	yes
XLOC_001163	MFSD4A	chr1:205538111-205572121	U87-10Gy	U87	0.0323843	0.0245086	-0.402008	0	1	1	no
XLOC_001164	ELK4	chr1:205577070-205602968	U87-10Gy	U87	0.038208	0.235928	2.6264	0	1	1	no
XLOC_001165	LOC284581	chr1:205831206-205865215	U87-10Gy	U87	0.0999922	0.0410446	-1.28462	0	1	1	no
XLOC_001166	FAM72A,FAM72C	chr1:206136412-206155151	U87-10Gy	U87	3.7297	3.16193	-0.238255	-0.499018	0.38565	0.550016	no
XLOC_001167	AVPR1B	chr1:206224282-206231482	U87-10Gy	U87	0	0	0	0	1	1	no
XLOC_001168	CTSE	chr1:206317458-206332104	U87-10Gy	U87	0.0237605	0.00580514	-2.03316	0	1	1	no
XLOC_001169	SRGAP2	chr1:206516033-206637783	U87-10Gy	U87	20.6811	18.1769	-0.186209	-0.413648	0.4806	0.642477	no
XLOC_001170	IKBKE	chr1:206643468-206670223	U87-10Gy	U87	5.52681	4.81609	-0.198585	-0.470305	0.4134	0.57775	no
XLOC_001171	MIR6769B	chr1:206643468-206670223	U87-10Gy	U87	0	0	0	0	1	1	no
XLOC_001172	RASSF5	chr1:206680862-206762616	U87-10Gy	U87	2.41885	1.69383	-0.514025	-1.13031	0.0485	0.115248	no
XLOC_001173	DYRK3	chr1:206808832-206828499	U87-10Gy	U87	28.3697	26.5678	-0.094668	-0.166588	0.76495	0.863102	no
XLOC_001174	MAPKAPK2	chr1:206858228-206907630	U87-10Gy	U87	101.742	57.7581	-0.816815	-1.68223	0.0041	0.0139998	yes
XLOC_001175	IL19	chr1:206972214-207016326	U87-10Gy	U87	0	0	0	0	1	1	no
XLOC_001176	IL20	chr1:207039153-207042568	U87-10Gy	U87	0.0304401	0.0237551	-0.357733	0	1	1	no
XLOC_001177	IL24	chr1:207070787-207095378	U87-10Gy	U87	5.37225	2.09279	-1.3601	-2.29046	0.0001	0.000484068	yes
XLOC_001178	PFKFB2	chr1:207217193-207254368	U87-10Gy	U87	3.07567	3.53322	0.20008	0.337524	0.55275	0.705967	no
XLOC_001179	C4BPB	chr1:207262186-207273337	U87-10Gy	U87	0	0	0	0	1	1	no
XLOC_001180	C4BPA	chr1:207277606-207318317	U87-10Gy	U87	0	0.00487401	inf	0	1	1	no
XLOC_001181	CD55	chr1:207494780-207538112	U87-10Gy	U87	53.1148	51.5852	-0.0421557	-0.0930708	0.87125	0.929322	no
XLOC_001182	CR2	chr1:207627644-207663240	U87-10Gy	U87	0.00250356	0	#NAME?	0	1	1	no
XLOC_001183	CR1	chr1:207669472-207815110	U87-10Gy	U87	0	0	0	0	1	1	no
XLOC_001184	CR1L	chr1:207818457-207897036	U87-10Gy	U87	0	0	0	0	1	1	no
XLOC_001185	CD46	chr1:207925382-207968861	U87-10Gy	U87	34.1592	25.1065	-0.444217	-1.00934	0.0806	0.17314	no
XLOC_001186	LOC148696	chr1:207974862-208042500	U87-10Gy	U87	0	0.00242544	inf	0	1	1	no
XLOC_001187	LINC01696	chr1:209498800-209501877	U87-10Gy	U87	0	0	0	0	1	1	no
XLOC_001188	LINC01698	chr1:209545399-209553035	U87-10Gy	U87	0	0	0	0	1	1	no
XLOC_001189	MIR205,MIR205HG	chr1:209602164-209605892	U87-10Gy	U87	0	0	0	0	1	1	no
XLOC_001190	CAMK1G	chr1:209757044-209787284	U87-10Gy	U87	0	0.0241563	inf	0	1	1	no
XLOC_001191	G0S2	chr1:209834703-209915907	U87-10Gy	U87	0.0150954	1.04165	6.10861	1.54074	0.17735	0.315001	no
XLOC_001192	HSD11B1	chr1:209834703-209915907	U87-10Gy	U87	0.218413	0.684523	1.64804	1.5206	0.00985	0.0300491	yes
XLOC_001193	TRAF3IP3	chr1:209929376-209958075	U87-10Gy	U87	0.0282102	0.026799	-0.0740398	0	1	1	no
XLOC_001194	DIEXF	chr1:210001265-210031050	U87-10Gy	U87	9.79002	7.42578	-0.39877	-0.921861	0.109	0.219246	no
XLOC_001195	SYT14	chr1:210111162-210344009	U87-10Gy	U87	4.9422	2.39945	-1.04245	-1.45304	0.03565	0.0900527	no
XLOC_001196	SERTAD4	chr1:210404803-210419507	U87-10Gy	U87	0.785488	0.555831	-0.498943	-0.487978	0.3613	0.524905	no
XLOC_001197	HHAT	chr1:210501595-210850429	U87-10Gy	U87	1.62447	1.74751	0.10533	0.22783	0.689	0.810859	no
XLOC_001198	RCOR3	chr1:211431895-211489725	U87-10Gy	U87	10.6766	8.37257	-0.350714	-0.758267	0.1853	0.32582	no
XLOC_001199	TRAF5	chr1:211499956-211548286	U87-10Gy	U87	0.594754	1.41991	1.25544	2.40409	5e-05	0.000252441	yes
XLOC_001200	LINC00467	chr1:211556096-211608618	U87-10Gy	U87	11.5839	12.6217	0.123786	0.25105	0.66875	0.795733	no
XLOC_001201	LINC01693	chr1:211813149-211827963	U87-10Gy	U87	0.0181355	0.0437693	1.2711	0	1	1	no
XLOC_001202	LOC102723727	chr1:211916798-212027045	U87-10Gy	U87	0	0	0	0	1	1	no
XLOC_001203	DTL	chr1:212113302-212278348	U87-10Gy	U87	9.83379	4.05402	-1.27839	-1.64577	0.0064	0.020688	yes
XLOC_001204	MIR3122	chr1:212113302-212278348	U87-10Gy	U87	0	0	0	0	1	1	no
XLOC_001205	PPP2R5A	chr1:212458718-212535205	U87-10Gy	U87	9.23364	9.01921	-0.033897	-0.0805875	0.8847	0.936997	no
XLOC_001206	SNORA16B	chr1:212458718-212535205	U87-10Gy	U87	0	0	0	0	1	1	no
XLOC_001207	NENF	chr1:212606228-212619721	U87-10Gy	U87	46.4169	42.0565	-0.142319	-0.327114	0.56765	0.718481	no
XLOC_001208	LINC01740	chr1:212719035-212729408	U87-10Gy	U87	0	0.157007	inf	0	1	1	no
XLOC_001209	ATF3	chr1:212738675-212794119	U87-10Gy	U87	3.57164	6.85419	0.9404	2.13712	0.00015	0.000705346	yes
XLOC_001210	FAM71A	chr1:212797788-212800120	U87-10Gy	U87	0	0	0	0	1	1	no
XLOC_001211	TATDN3	chr1:212965169-212990306	U87-10Gy	U87	4.06567	5.43269	0.418174	0.945307	0.09875	0.203396	no
XLOC_001212	FLVCR1	chr1:213031596-213072705	U87-10Gy	U87	2.37621	1.65898	-0.518368	-1.17304	0.04145	0.101466	no
XLOC_001213	VASH2	chr1:213123861-213189217	U87-10Gy	U87	0.0110809	0.0146412	0.401963	0	1	1	no
XLOC_001214	RPS6KC1	chr1:213224574-213573618	U87-10Gy	U87	3.86015	4.25652	0.141017	0.322901	0.563	0.714654	no
XLOC_001215	LINC00538	chr1:213992983-214214847	U87-10Gy	U87	0	0.0137402	inf	0	1	1	no
XLOC_001216	PROX1	chr1:213992983-214214847	U87-10Gy	U87	0.273037	0.525696	0.945135	1.87373	0.00125	0.00486162	yes
XLOC_001217	SMYD2	chr1:214454053-214510477	U87-10Gy	U87	23.5312	22.7805	-0.0467746	-0.10907	0.84885	0.916023	no
XLOC_001218	CENPF	chr1:214776531-214837914	U87-10Gy	U87	27.027	20.6008	-0.3917	-0.82687	0.15585	0.286154	no
XLOC_001219	KCNK2	chr1:215178884-215410436	U87-10Gy	U87	0.432783	0.109159	-1.98722	-2.46651	0.0001	0.000484068	yes
XLOC_001220	KCTD3	chr1:215740239-215795163	U87-10Gy	U87	14.8176	9.48013	-0.644333	-1.52605	0.00735	0.0233115	yes
XLOC_001221	USH2A	chr1:215796235-216596738	U87-10Gy	U87	0.463869	0.156934	-1.56356	-2.09307	0.001	0.00397467	yes
XLOC_001222	LOC102723833	chr1:215796235-216596738	U87-10Gy	U87	0	0	0	0	1	1	no
XLOC_001223	SPATA17	chr1:217804665-218041495	U87-10Gy	U87	1.78296	2.39578	0.426217	0.800846	0.16565	0.299055	no
XLOC_001224	LINC00210	chr1:218066241-218094146	U87-10Gy	U87	0	0	0	0	1	1	no
XLOC_001225	LINC01653	chr1:218216846-218232482	U87-10Gy	U87	0	0	0	0	1	1	no
XLOC_001226	RRP15	chr1:218458628-218511325	U87-10Gy	U87	4.396	3.15344	-0.479267	-1.18243	0.04815	0.114551	no
XLOC_001227	TGFB2	chr1:218517537-219583602	U87-10Gy	U87	9.95727	6.1787	-0.688448	-1.15513	0.04775	0.113813	no
XLOC_001228	MIR548F3	chr1:218517537-219583602	U87-10Gy	U87	0	0	0	0	1	1	no
XLOC_001229	C1orf143	chr1:218517537-219583602	U87-10Gy	U87	0.0276204	0	#NAME?	0	1	1	no
XLOC_001230	LYPLAL1	chr1:218517537-219583602	U87-10Gy	U87	21.6735	21.3717	-0.0202265	-0.014188	0.97495	0.986535	no
XLOC_001231	LOC102723886	chr1:219600489-219730666	U87-10Gy	U87	0.326854	0.333	0.0268726	0	1	1	no
XLOC_001232	LOC102723886	chr1:219600489-219730666	U87-10Gy	U87	0.0922113	0.0571921	-0.689127	0	1	1	no
XLOC_001233	RNU5F-1	chr1:220046618-220445843	U87-10Gy	U87	0	0	0	0	1	1	no
XLOC_001234	IARS2	chr1:220046618-220445843	U87-10Gy	U87	35.7168	27.6425	-0.369716	-0.430199	0.48485	0.646088	no
XLOC_001235	MARK1	chr1:220701506-220837799	U87-10Gy	U87	3.3158	1.66665	-0.992402	-1.50426	0.00905	0.0279282	yes
XLOC_001236	C1orf115	chr1:220863627-220872499	U87-10Gy	U87	0.00726381	0.0871991	3.58551	0	1	1	no
XLOC_001237	MARC1,MARC2	chr1:220921587-220987741	U87-10Gy	U87	0.592864	0.442194	-0.423021	-0.591396	0.27595	0.428727	no
XLOC_001238	LINC01352	chr1:221002222-221058400	U87-10Gy	U87	0.0284655	0.0211275	-0.430087	0	1	1	no
XLOC_001239	HLX	chr1:221002222-221058400	U87-10Gy	U87	6.90351	6.75345	-0.0317049	-0.0670989	0.9068	0.94973	no
XLOC_001240	TAF1A-AS1	chr1:222727828-222766787	U87-10Gy	U87	1.44034	2.4137	0.744832	0.44678	0.4308	0.59536	no
XLOC_001241	MIA3	chr1:222791426-222908600	U87-10Gy	U87	15.5128	22.3361	0.525917	0.826996	0.1458	0.272072	no
XLOC_001242	BROX	chr1:222791426-222908600	U87-10Gy	U87	14.093	19.0729	0.43655	0.35045	0.488	0.648964	no
XLOC_001243	FAM177B	chr1:222910557-222924147	U87-10Gy	U87	0.0087917	0	#NAME?	0	1	1	no
XLOC_001244	DISP1	chr1:222988106-223179337	U87-10Gy	U87	9.05512	17.5932	0.95821	2.43682	0.0071	0.0226267	yes
XLOC_001245	CCDC185	chr1:223566714-223568812	U87-10Gy	U87	0	0.0126225	inf	0	1	1	no
XLOC_001246	CAPN2	chr1:223888896-223963720	U87-10Gy	U87	340.913	383.823	0.171036	0.263858	0.6439	0.777306	no
XLOC_001247	LOC100287497	chr1:224138967-224269881	U87-10Gy	U87	2.41639	2.83918	0.232621	0.309318	0.57965	0.728373	no
XLOC_001248	FBXO28	chr1:224301788-224349772	U87-10Gy	U87	8.90933	8.27279	-0.106944	-0.24973	0.65775	0.788022	no
XLOC_001249	DEGS1	chr1:224370909-224381142	U87-10Gy	U87	74.3148	72.4058	-0.0375448	-0.0823738	0.89015	0.94006	no
XLOC_001250	LOC101927164	chr1:224407314-224517891	U87-10Gy	U87	0	0	0	0	1	1	no
XLOC_001251	CNIH4	chr1:224544512-224567153	U87-10Gy	U87	22.2334	27.8867	0.32685	0.647586	0.2581	0.407638	no
XLOC_001252	CNIH3	chr1:224572832-224950152	U87-10Gy	U87	39.359	50.3267	0.354632	0.434275	0.4449	0.609268	no
XLOC_001253	-	chr1:224951505-224965059	U87-10Gy	U87	0.76878	0.78901	0.0374729	0.0873132	0.88355	0.93638	no
XLOC_001254	DNAH14	chr1:225117319-225586996	U87-10Gy	U87	0.0130457	0.0262263	1.00743	0	1	1	no
XLOC_001255	-	chr1:225888267-225933002	U87-10Gy	U87	8.74241	6.15312	-0.506714	-0.860503	0.1317	0.252412	no
XLOC_001256	SRP9	chr1:225965514-225978170	U87-10Gy	U87	76.3927	63.0335	-0.277316	-0.627043	0.2712	0.42321	no
XLOC_001257	EPHX1	chr1:225997604-226071765	U87-10Gy	U87	54.4535	67.0319	0.299822	0.658876	0.3365	0.497568	no
XLOC_001258	H3F3A	chr1:226249551-226259703	U87-10Gy	U87	8.70821	11.4561	0.395674	1.20292	0.146	0.272322	no
XLOC_001259	ACBD3-AS1	chr1:226332379-226374423	U87-10Gy	U87	0.163805	0	#NAME?	0	1	1	no
XLOC_001260	MIXL1	chr1:226411318-226414756	U87-10Gy	U87	0	0	0	0	1	1	no
XLOC_001261	STUM	chr1:226736500-226796915	U87-10Gy	U87	0.00137804	0.0111804	3.02028	0	1	1	no
XLOC_001262	PSEN2	chr1:227057812-227091315	U87-10Gy	U87	11.6689	13.6176	0.222796	0.512641	0.37165	0.535847	no
XLOC_001263	COQ8A	chr1:227126931-227175583	U87-10Gy	U87	2.15333	3.83087	0.831099	1.85673	0.0016	0.0060654	yes
XLOC_001264	ZNF678	chr1:227751219-227867358	U87-10Gy	U87	0.70018	0.834262	0.252774	0.435371	0.428	0.592509	no
XLOC_001265	SNAP47	chr1:227915868-227972023	U87-10Gy	U87	12.5802	9.90935	-0.344288	-0.612312	0.28415	0.43847	no
XLOC_001266	PRSS38	chr1:228003417-228034171	U87-10Gy	U87	0	0	0	0	1	1	no
XLOC_001267	WNT3A	chr1:228194722-228248972	U87-10Gy	U87	0	0	0	0	1	1	no
XLOC_001268	ARF1	chr1:228270360-228286913	U87-10Gy	U87	290.034	228.688	-0.342844	-0.645033	0.27015	0.421991	no
XLOC_001269	MIR3620	chr1:228270360-228286913	U87-10Gy	U87	0	0	0	0	1	1	no
XLOC_001270	GUK1	chr1:228327784-228336655	U87-10Gy	U87	184.291	145.353	-0.342428	-0.741506	0.19385	0.336692	no
XLOC_001271	GJC2	chr1:228337414-228347527	U87-10Gy	U87	0.183319	0.0781202	-1.23059	0	1	1	no
XLOC_001272	IBA57	chr1:228351786-228385864	U87-10Gy	U87	0.709791	0.594874	-0.254809	-0.464103	0.4353	0.599877	no
XLOC_001273	OBSCN	chr1:228391206-228566575	U87-10Gy	U87	0.00897644	0.00100711	-3.15592	0	1	1	no
XLOC_001274	HIST3H2BB	chr1:228645797-228652669	U87-10Gy	U87	0.543273	0.386726	-0.490368	-0.162075	0.67665	0.801544	no
XLOC_001275	RNF187	chr1:228674419-228687730	U87-10Gy	U87	45.9474	42.4784	-0.113252	-0.243451	0.66775	0.79504	no
XLOC_001276	RHOU	chr1:228780338-228882416	U87-10Gy	U87	94.2569	57.45	-0.714291	-1.44689	0.0217	0.0592699	no
XLOC_001277	RAB4A,SPHAR	chr1:229398711-229478765	U87-10Gy	U87	9.02861	7.24205	-0.318106	-0.534301	0.44525	0.609595	no
XLOC_001278	LOC101927478	chr1:229644176-229649834	U87-10Gy	U87	0	0.0577818	inf	0	1	1	no
XLOC_001279	URB2	chr1:229728856-229797923	U87-10Gy	U87	2.76971	1.30891	-1.08137	-1.37307	0.01675	0.0474718	yes
XLOC_001280	LINC01736	chr1:230138463-230142909	U87-10Gy	U87	0	0	0	0	1	1	no
XLOC_001281	GALNT2	chr1:230193535-230417876	U87-10Gy	U87	57.5012	34.8284	-0.723327	-1.46637	0.01035	0.0313586	yes
XLOC_001282	COG2	chr1:230778009-230829731	U87-10Gy	U87	11.1076	9.61969	-0.207485	-0.497937	0.38475	0.549105	no
XLOC_001283	CAPN9	chr1:230883129-230937518	U87-10Gy	U87	0.0162511	0.00505384	-1.68508	0	1	1	no
XLOC_001284	LOC101927604	chr1:230972864-231014771	U87-10Gy	U87	0.0735086	0	#NAME?	0	1	1	no
XLOC_001285	ARV1	chr1:231041566-231137768	U87-10Gy	U87	19.1615	21.3774	0.157879	0.286794	0.6617	0.790703	no
XLOC_001286	TRIM67	chr1:231298673-231357314	U87-10Gy	U87	0.00696568	0.0151334	1.1194	0	1	1	no
XLOC_001287	GNPAT	chr1:231359508-231413719	U87-10Gy	U87	20.9293	26.3172	0.33048	0.693362	0.22635	0.374702	no
XLOC_001288	SPRTN	chr1:231468184-231491815	U87-10Gy	U87	4.84278	5.11235	0.0781496	0.122218	0.8349	0.907338	no
XLOC_001289	DISC1,TSNAX	chr1:231664398-232177019	U87-10Gy	U87	17.5278	16.5833	-0.0799151	-0.176831	0.7564	0.857565	no
XLOC_001290	DISC1-IT1	chr1:231664398-232177019	U87-10Gy	U87	0	0.0502791	inf	0	1	1	no
XLOC_001291	MAP10	chr1:232940637-232946092	U87-10Gy	U87	0.698981	0.757135	0.115298	0.254112	0.67155	0.797701	no
XLOC_001292	NTPCR	chr1:233086213-233431769	U87-10Gy	U87	28.3577	31.4162	0.147767	0.233372	0.7471	0.851542	no
XLOC_001293	MAP3K21	chr1:233463483-233520894	U87-10Gy	U87	1.0434	0.926703	-0.17112	-0.370173	0.5219	0.679254	no
XLOC_001294	KCNK1	chr1:233749749-233808258	U87-10Gy	U87	0	0	0	0	1	1	no
XLOC_001295	MIR4427	chr1:233749749-233808258	U87-10Gy	U87	0	0	0	0	1	1	no
XLOC_001296	SLC35F3	chr1:234040287-234460264	U87-10Gy	U87	0.00399873	0.0330913	3.04884	0	1	1	no
XLOC_001297	MIR4671	chr1:234040287-234460264	U87-10Gy	U87	0	0	0	0	1	1	no
XLOC_001298	COA6	chr1:234508552-234519795	U87-10Gy	U87	32.6352	40.6112	0.315447	0.700151	0.222	0.369773	no
XLOC_001299	LINC00184	chr1:234740014-234770526	U87-10Gy	U87	0.453764	0.546245	0.267606	0.121885	0.8401	0.910696	no
XLOC_001300	LOC101927787	chr1:234782034-234796670	U87-10Gy	U87	0.0242453	0.0104853	-1.20934	0	1	1	no
XLOC_001301	LINC01132	chr1:234859788-234867390	U87-10Gy	U87	0.0175303	0.29769	4.08589	0	1	1	no
XLOC_001302	GGPS1	chr1:235491752-235507844	U87-10Gy	U87	12.8998	16.2711	0.334968	0.790997	0.1725	0.308587	no
XLOC_001303	TBCE	chr1:235530449-235667781	U87-10Gy	U87	32.0445	38.6085	0.268842	0.56995	0.39905	0.56355	no
XLOC_001304	MIR5096	chr1:235676124-236047023	U87-10Gy	U87	0	0	0	0	1	1	no
XLOC_001305	-	chr1:236072359-236081349	U87-10Gy	U87	2.27043	2.03868	-0.15533	-0.382536	0.60845	0.750793	no
XLOC_001306	GPR137B	chr1:236305735-236445339	U87-10Gy	U87	5.96523	9.3528	0.648822	1.28908	0.05915	0.13525	no
XLOC_001307	EDARADD	chr1:236557679-236648008	U87-10Gy	U87	1.7543	1.34457	-0.383747	-0.798626	0.16475	0.297996	no
XLOC_001308	LGALS8	chr1:236681513-236768198	U87-10Gy	U87	10.6962	15.1638	0.503537	0.655369	0.2601	0.410076	no
XLOC_001309	ACTN2	chr1:236849753-236927927	U87-10Gy	U87	0	0.0505334	inf	0	1	1	no
XLOC_001310	MTR	chr1:236958473-237068871	U87-10Gy	U87	9.5712	5.31502	-0.848626	-1.87615	0.001	0.00397467	yes
XLOC_001311	RYR2	chr1:237205701-237997288	U87-10Gy	U87	0.542743	0.221152	-1.29523	-0.362308	0.1861	0.326698	no
XLOC_001312	LOC100130331	chr1:238025474-238091619	U87-10Gy	U87	0.00654226	0.00403554	-0.697026	0	1	1	no
XLOC_001313	CHRM3	chr1:239549366-240078749	U87-10Gy	U87	0.0029024	0.51487	7.47082	0.783081	0.03715	0.0930194	no
XLOC_001314	RPS7P5	chr1:240170823-240176560	U87-10Gy	U87	0	0	0	0	1	1	no
XLOC_001315	FMN2	chr1:240255184-240638489	U87-10Gy	U87	7.2174	3.31536	-1.12232	-2.00531	0.0004	0.00173411	yes
XLOC_001316	MIR1273E	chr1:240640408-240912217	U87-10Gy	U87	0	0	0	0	1	1	no
XLOC_001317	MIR3123	chr1:240930970-241524542	U87-10Gy	U87	0	0	0	0	1	1	no
XLOC_001318	RGS7	chr1:240930970-241524542	U87-10Gy	U87	0.250639	0.583747	1.21973	0.637732	0.24655	0.395448	no
XLOC_001319	KMO	chr1:241695433-241803726	U87-10Gy	U87	0.0617823	0.0689065	0.157448	0	1	1	no
XLOC_001320	WDR64	chr1:241815579-241965434	U87-10Gy	U87	0.00250327	0	#NAME?	0	1	1	no
XLOC_001321	EXO1	chr1:242010922-242061914	U87-10Gy	U87	8.72735	4.59419	-0.925735	-2.16748	0.0001	0.000484068	yes
XLOC_001322	BECN2	chr1:242121068-242122364	U87-10Gy	U87	0	0	0	0	1	1	no
XLOC_001323	SDCCAG8	chr1:243287729-244015665	U87-10Gy	U87	14.0307	12.1106	-0.212317	-0.166105	0.7738	0.868774	no
XLOC_001324	MIR4677	chr1:243287729-244015665	U87-10Gy	U87	0	0	0	0	1	1	no
XLOC_001325	LOC339529	chr1:244080703-244210619	U87-10Gy	U87	0	0	0	0	1	1	no
XLOC_001326	ZBTB18	chr1:244211860-244220780	U87-10Gy	U87	9.15314	4.76488	-0.941827	-2.1943	5e-05	0.000252441	yes
XLOC_001327	C1orf100	chr1:244515936-244552388	U87-10Gy	U87	0	0	0	0	1	1	no
XLOC_001328	CATSPERE	chr1:244624672-244803662	U87-10Gy	U87	0.117862	0.0874913	-0.429889	0	1	1	no
XLOC_001329	DESI2	chr1:244816349-244872336	U87-10Gy	U87	15.6499	15.3167	-0.0310534	-0.0720854	0.89985	0.945466	no
XLOC_001330	COX20	chr1:244998607-245027899	U87-10Gy	U87	14.9247	20.5612	0.462223	0.176964	0.77055	0.866601	no
XLOC_001331	EFCAB2	chr1:245128505-245288530	U87-10Gy	U87	4.9156	5.91449	0.266885	0.441772	0.43965	0.604061	no
XLOC_001332	KIF26B	chr1:245318131-245872945	U87-10Gy	U87	1.72941	1.09007	-0.66585	-1.56715	0.0073	0.0231737	yes
XLOC_001333	CNST	chr1:246703862-246831884	U87-10Gy	U87	4.59134	3.34177	-0.458304	-0.791703	0.16275	0.295378	no
XLOC_001334	SCCPDH	chr1:246887377-246931440	U87-10Gy	U87	23.6961	17.9918	-0.397308	-1.05526	0.09955	0.20463	no
XLOC_001335	-	chr1:246939103-246948664	U87-10Gy	U87	0.130296	0.156061	0.260317	0	1	1	no
XLOC_001336	LINC01341	chr1:246952404-246955636	U87-10Gy	U87	0.178552	0.229052	0.359329	0	1	1	no
XLOC_001337	C1orf229	chr1:247268476-247275719	U87-10Gy	U87	0.0219407	0.0316869	0.530276	0	1	1	no
XLOC_001338	ZNF124	chr1:247285276-247349237	U87-10Gy	U87	0.0391484	0.028431	-0.461488	0	1	1	no
XLOC_001339	VN1R5	chr1:247419373-247420447	U87-10Gy	U87	0	0	0	0	1	1	no
XLOC_001340	ZNF496	chr1:247460714-247525241	U87-10Gy	U87	0.632464	0.408159	-0.631851	-0.281465	0.6513	0.782922	no
XLOC_001341	NLRP3	chr1:247579457-247612406	U87-10Gy	U87	0.206806	0.573639	1.47186	2.17294	0.00025	0.0011285	yes
XLOC_001342	OR2W5	chr1:247654369-247655711	U87-10Gy	U87	0	0	0	0	1	1	no
XLOC_001343	GCSAML	chr1:247670359-247740992	U87-10Gy	U87	0.0177487	0.526791	4.89144	2.15847	5e-05	0.000252441	yes
XLOC_001344	OR2G2	chr1:247751661-247752615	U87-10Gy	U87	0	0	0	0	1	1	no
XLOC_001345	OR2G3	chr1:247768887-247769817	U87-10Gy	U87	0	0	0	0	1	1	no
XLOC_001346	TRIM58	chr1:248020500-248043438	U87-10Gy	U87	0	0.0042395	inf	0	1	1	no
XLOC_001347	OR2W3	chr1:248058888-248059833	U87-10Gy	U87	0	0	0	0	1	1	no
XLOC_001348	OR2T8	chr1:248084319-248085258	U87-10Gy	U87	0	0	0	0	1	1	no
XLOC_001349	OR2L13	chr1:248100330-248264224	U87-10Gy	U87	0	0	0	0	1	1	no
XLOC_001350	OR2L8	chr1:248100330-248264224	U87-10Gy	U87	0	0	0	0	1	1	no
XLOC_001351	OR2AK2	chr1:248100330-248264224	U87-10Gy	U87	0	0	0	0	1	1	no
XLOC_001352	OR2L1P	chr1:248100330-248264224	U87-10Gy	U87	0	0	0	0	1	1	no
XLOC_001353	OR2L5	chr1:248100330-248264224	U87-10Gy	U87	0	0	0	0	1	1	no
XLOC_001354	OR2L2	chr1:248100330-248264224	U87-10Gy	U87	0	0	0	0	1	1	no
XLOC_001355	OR2L3	chr1:248100330-248264224	U87-10Gy	U87	0	0	0	0	1	1	no
XLOC_001356	OR2M1P	chr1:248285437-248286082	U87-10Gy	U87	0	0	0	0	1	1	no
XLOC_001357	OR2M5	chr1:248308449-248309388	U87-10Gy	U87	0	0	0	0	1	1	no
XLOC_001358	OR2M2	chr1:248343287-248344331	U87-10Gy	U87	0	0	0	0	1	1	no
XLOC_001359	OR2M3	chr1:248366369-248367308	U87-10Gy	U87	0	0	0	0	1	1	no
XLOC_001360	OR2M4	chr1:248402230-248403166	U87-10Gy	U87	0	0	0	0	1	1	no
XLOC_001361	OR14C36	chr1:248512076-248513015	U87-10Gy	U87	0	0	0	0	1	1	no
XLOC_001362	OR2T4	chr1:248524882-248525929	U87-10Gy	U87	0	0	0	0	1	1	no
XLOC_001363	OR2T6	chr1:248550909-248551836	U87-10Gy	U87	0	0	0	0	1	1	no
XLOC_001364	OR2T1	chr1:248569295-248570405	U87-10Gy	U87	0	0	0	0	1	1	no
XLOC_001365	OR2T2	chr1:248616098-248617073	U87-10Gy	U87	0	0	0	0	1	1	no
XLOC_001366	OR2T3	chr1:248636651-248637608	U87-10Gy	U87	0	0	0	0	1	1	no
XLOC_001367	OR2T5	chr1:248651889-248652837	U87-10Gy	U87	0	0	0	0	1	1	no
XLOC_001368	OR2G6	chr1:248684947-248685898	U87-10Gy	U87	0	0	0	0	1	1	no
XLOC_001369	LOC101928226	chr1:248860362-248862411	U87-10Gy	U87	0	0	0	0	1	1	no
XLOC_001370	MIR3124	chr1:249104610-249120924	U87-10Gy	U87	0	0	0	0	1	1	no
XLOC_001371	ZNF672	chr1:249132376-249143716	U87-10Gy	U87	12.2655	8.69308	-0.496669	-1.29986	0.04125	0.101066	no
XLOC_001372	PGBD2	chr1:249200432-249214707	U87-10Gy	U87	2.65531	2.39444	-0.149193	-0.324957	0.57195	0.722103	no
XLOC_001373	WASH7P	chr1:11873-29370	U87-10Gy	U87	1.21988	1.93211	0.663437	1.26776	0.02765	0.0727885	no
XLOC_001374	MIR6859-2	chr1:11873-29370	U87-10Gy	U87	0	0	0	0	1	1	no
XLOC_001375	FAM138F	chr1:34610-36081	U87-10Gy	U87	0	0	0	0	1	1	no
XLOC_001376	LOC729737	chr1:134772-140566	U87-10Gy	U87	0.0595258	0.0851823	0.517039	0	1	1	no
XLOC_001377	LOC101928626	chr1:562759-564389	U87-10Gy	U87	0	0	0	0	1	1	no
XLOC_001378	MIR6723	chr1:566084-568074	U87-10Gy	U87	2.06505	2.77539	0.42651	0.819219	0.1556	0.285817	no
XLOC_001379	OR4F29	chr1:621095-622034	U87-10Gy	U87	0	0	0	0	1	1	no
XLOC_001380	LOC100133331	chr1:661138-667183	U87-10Gy	U87	1.32805	1.54449	0.217823	0.469613	0.41565	0.580034	no
XLOC_001381	LOC100288069	chr1:689547-714068	U87-10Gy	U87	0.986852	1.30762	0.406037	0.651528	0.2509	0.399245	no
XLOC_001382	-	chr1:714144-747486	U87-10Gy	U87	0.052942	0.0266462	-0.990483	0	1	1	no
XLOC_001383	LINC00115	chr1:752750-800861	U87-10Gy	U87	3.39728	2.62863	-0.370069	-0.234682	0.68295	0.806331	no
XLOC_001384	FAM41C	chr1:803450-812182	U87-10Gy	U87	0.00719856	0.00671805	-0.0996665	0	1	1	no
XLOC_001385	LOC100130417,SAMD11	chr1:838279-917497	U87-10Gy	U87	0.207568	0.254391	0.293461	0	1	1	no
XLOC_001386	NOC2L	chr1:838279-917497	U87-10Gy	U87	54.673	56.4176	0.0453156	0.0776456	0.8893	0.939533	no
XLOC_001387	PERM1	chr1:838279-917497	U87-10Gy	U87	0.0333784	0.0496851	0.5739	0	1	1	no
XLOC_001388	HES4	chr1:931381-944096	U87-10Gy	U87	0.701562	0.405108	-0.792264	-0.989804	0.18555	0.326098	no
XLOC_001389	-	chr1:995077-1002574	U87-10Gy	U87	0.1594	0.327094	1.03706	0.54738	0.32995	0.490222	no
XLOC_001390	RNF223	chr1:1007125-1009687	U87-10Gy	U87	0	0	0	0	1	1	no
XLOC_001391	C1orf159	chr1:1014407-1051736	U87-10Gy	U87	8.34031	8.81697	0.0801833	0.173913	0.76205	0.861294	no
XLOC_001392	TNFRSF18	chr1:1138887-1142089	U87-10Gy	U87	0.0114453	0.170343	3.89562	0	1	1	no
XLOC_001393	TNFRSF4	chr1:1146705-1149548	U87-10Gy	U87	0.0114006	0.0277899	1.28546	0	1	1	no
XLOC_001394	SDF4	chr1:1152287-1173270	U87-10Gy	U87	204.95	213.672	0.060124	0.126122	0.8527	0.918334	no
XLOC_001395	C1QTNF12	chr1:1177825-1182649	U87-10Gy	U87	0.0644941	0.205066	1.66885	0	1	1	no
XLOC_001396	UBE2J2	chr1:1188503-1209239	U87-10Gy	U87	27.4457	29.1619	0.0875092	0.203697	0.71795	0.831284	no
XLOC_001397	ACAP3	chr1:1227763-1243328	U87-10Gy	U87	13.9825	11.4319	-0.290557	-0.678462	0.24155	0.390968	no
XLOC_001398	MIR6726	chr1:1227763-1243328	U87-10Gy	U87	0	0	0	0	1	1	no
XLOC_001399	SNORD167	chr1:1227763-1243328	U87-10Gy	U87	0	0	0	0	1	1	no
XLOC_001400	INTS11	chr1:1243687-1260073	U87-10Gy	U87	43.434	43.0757	-0.0119501	-0.0235074	0.9657	0.981273	no
XLOC_001401	MIR6727	chr1:1243687-1260073	U87-10Gy	U87	0	0	0	0	1	1	no
XLOC_001402	DVL1	chr1:1266725-1284802	U87-10Gy	U87	54.3292	34.9406	-0.636826	-1.3983	0.0157	0.0448728	yes
XLOC_001403	MIR6808	chr1:1266725-1284802	U87-10Gy	U87	0	0	0	0	1	1	no
XLOC_001404	MXRA8	chr1:1286823-1298921	U87-10Gy	U87	2.11902	5.24323	1.30706	2.47206	5e-05	0.000252441	yes
XLOC_001405	AURKAIP1	chr1:1309108-1312398	U87-10Gy	U87	93.2015	116.166	0.31776	0.704381	0.21385	0.360603	no
XLOC_001406	CCNL2,MRPL20	chr1:1321089-1346123	U87-10Gy	U87	113.61	143.119	0.333119	0.464436	0.42025	0.584753	no
XLOC_001407	ANKRD65	chr1:1347801-1358693	U87-10Gy	U87	0.00278104	0.0166254	2.5797	0	1	1	no
XLOC_001408	LINC01770	chr1:1365536-1380626	U87-10Gy	U87	0	0	0	0	1	1	no
XLOC_001409	ATAD3B	chr1:1385068-1470067	U87-10Gy	U87	9.82254	10.4691	0.0919749	0.0919855	0.94195	0.968648	no
XLOC_001410	TMEM240	chr1:1470157-1476811	U87-10Gy	U87	0.21338	0.473991	1.15143	1.33391	0.0268	0.0708641	no
XLOC_001411	SSU72	chr1:1477052-1510262	U87-10Gy	U87	120.569	145.989	0.275992	0.761975	0.29695	0.453108	no
XLOC_001412	FNDC10	chr1:1533387-1535476	U87-10Gy	U87	0	0.0475842	inf	0	1	1	no
XLOC_001413	CDK11A,CDK11B	chr1:1570602-1677774	U87-10Gy	U87	8.98752	9.96353	0.148734	0.176892	0.7575	0.858271	no
XLOC_001414	SLC35E2B	chr1:1570602-1677774	U87-10Gy	U87	4.34933	5.48718	0.33527	0.43321	0.4503	0.61423	no
XLOC_001415	SLC35E2	chr1:1570602-1677774	U87-10Gy	U87	1.84126	2.23446	0.27923	0.191266	0.74355	0.84919	no
XLOC_001416	NADK	chr1:1682670-1711508	U87-10Gy	U87	24.0877	26.8132	0.154647	0.260365	0.6464	0.779106	no
XLOC_001417	GNB1	chr1:1716723-1822556	U87-10Gy	U87	168.178	157.945	-0.0905631	-0.165715	0.77375	0.868748	no
XLOC_001418	TMEM52	chr1:1849028-1850740	U87-10Gy	U87	0.0238474	0.177921	2.89933	0	1	1	no
XLOC_001419	CFAP74	chr1:1853389-1935380	U87-10Gy	U87	0	0	0	0	1	1	no
XLOC_001420	LOC105378591	chr1:1980639-1981509	U87-10Gy	U87	0	0	0	0	1	1	no
XLOC_001421	FAAP20	chr1:1981908-2144159	U87-10Gy	U87	80.6819	95.6845	0.24604	0.458008	0.42415	0.588795	no
XLOC_001422	SKI	chr1:2160123-2241741	U87-10Gy	U87	0.780561	2.16845	1.47408	0.530995	0.4512	0.615041	no
XLOC_001423	MORN1,PEX10	chr1:2246553-2345890	U87-10Gy	U87	15.3394	17.3332	0.176299	0.143728	0.80405	0.888043	no
XLOC_001424	PANK4	chr1:2439969-2458067	U87-10Gy	U87	14.9557	12.4484	-0.264733	-0.594751	0.3072	0.464803	no
XLOC_001425	HES5	chr1:2460183-2461684	U87-10Gy	U87	0	0	0	0	1	1	no
XLOC_001426	LOC115110	chr1:2481358-2497061	U87-10Gy	U87	0.00528537	0.0785947	3.89435	0	1	1	no
XLOC_001427	MMEL1	chr1:2517898-2564481	U87-10Gy	U87	0	0.00926459	inf	0	1	1	no
XLOC_001428	TTC34	chr1:2567511-2706230	U87-10Gy	U87	0.00273515	0.0780441	4.8346	0	1	1	no
XLOC_001429	LINC00982	chr1:2976180-2984289	U87-10Gy	U87	0	0	0	0	1	1	no
XLOC_001430	MEGF6	chr1:3404505-3541450	U87-10Gy	U87	0.224777	0.0887094	-1.34134	0	1	1	no
XLOC_001431	MIR551A	chr1:3404505-3541450	U87-10Gy	U87	0	0	0	0	1	1	no
XLOC_001432	WRAP73	chr1:3547099-3566674	U87-10Gy	U87	6.06648	6.14421	0.0183669	0.0418704	0.94105	0.968237	no
XLOC_001433	TP73-AS1	chr1:3568892-3663955	U87-10Gy	U87	0.198383	1.66848	3.07217	3.48041	5e-05	0.000252441	yes
XLOC_001434	LRRC47	chr1:3695497-3713102	U87-10Gy	U87	11.386	11.1939	-0.0245461	-0.0582191	0.91755	0.955714	no
XLOC_001435	CEP104	chr1:3728417-3801993	U87-10Gy	U87	5.1162	4.45124	-0.200865	-0.463057	0.43775	0.602229	no
XLOC_001436	C1orf174	chr1:3805651-3816871	U87-10Gy	U87	11.0106	9.97426	-0.142607	-0.33107	0.5589	0.711258	no
XLOC_001437	MIR4689	chr1:5922731-5922801	U87-10Gy	U87	0	0	0	0	1	1	no
XLOC_001438	NPHP4	chr1:5922867-6161253	U87-10Gy	U87	1.3883	1.3032	-0.0912544	-0.122643	0.82495	0.90127	no
XLOC_001439	CHD5	chr1:6161846-6240194	U87-10Gy	U87	0.00546372	0.00566751	0.052832	0	1	1	no
XLOC_001440	RPL22	chr1:6245079-6259790	U87-10Gy	U87	36.3364	35.4975	-0.033697	-0.0768979	0.8906	0.940324	no
XLOC_001441	LOC102724450	chr1:6264899-6296110	U87-10Gy	U87	0	0	0	0	1	1	no
XLOC_001442	ICMT	chr1:6264899-6296110	U87-10Gy	U87	30.9435	19.5986	-0.658882	-1.45001	0.0117	0.0348655	yes
XLOC_001443	GPR153	chr1:6307369-6321035	U87-10Gy	U87	1.01504	1.05104	0.0502726	0.0658413	0.9084	0.950721	no
XLOC_001444	ACOT7	chr1:6324331-6453992	U87-10Gy	U87	46.1408	75.2204	0.705079	1.57223	0.0067	0.0215205	yes
XLOC_001445	HES2	chr1:6475293-6479979	U87-10Gy	U87	0.0493198	0.128757	1.38441	0	1	1	no
XLOC_001446	MIR4252	chr1:6484847-6580121	U87-10Gy	U87	0	0	0	0	1	1	no
XLOC_001447	PLEKHG5,TNFRSF25	chr1:6484847-6580121	U87-10Gy	U87	5.06693	3.46107	-0.549895	-1.01826	0.06005	0.136915	no
XLOC_001448	NOL9	chr1:6581290-6614658	U87-10Gy	U87	5.71336	4.62606	-0.304554	-0.724151	0.20215	0.347367	no
XLOC_001449	KLHL21	chr1:6650782-6684093	U87-10Gy	U87	27.7655	25.5856	-0.117961	-0.243339	0.6968	0.816433	no
XLOC_001450	DNAJC11	chr1:6684662-6761966	U87-10Gy	U87	39.4726	33.0645	-0.255568	-0.542565	0.3421	0.503799	no
XLOC_001451	LOC102725193	chr1:6845244-7829766	U87-10Gy	U87	0	0.0561136	inf	0	1	1	no
XLOC_001452	UTS2	chr1:7844232-7949170	U87-10Gy	U87	0.23726	0.773758	1.70542	0.29856	0.387	0.551456	no
XLOC_001453	TNFRSF9	chr1:7975930-8003225	U87-10Gy	U87	3.01831	3.29349	0.125877	0.156429	0.78325	0.874992	no
XLOC_001454	ERRFI1	chr1:8069189-8088390	U87-10Gy	U87	38.1447	52.3517	0.456756	1.00264	0.0764	0.165935	no
XLOC_001455	-	chr1:8137194-8145573	U87-10Gy	U87	0.00645585	0.0126551	0.971043	0	1	1	no
XLOC_001456	RERE	chr1:8412461-8877785	U87-10Gy	U87	19.7701	21.3775	0.112772	0.240111	0.6781	0.802675	no
XLOC_001457	SNORD128	chr1:8412461-8877785	U87-10Gy	U87	0	0	0	0	1	1	no
XLOC_001458	ENO1	chr1:8921058-8941024	U87-10Gy	U87	1634.18	1337.71	-0.288797	-0.404206	0.538	0.693137	no
XLOC_001459	MIR6728	chr1:8921058-8941024	U87-10Gy	U87	0	0	0	0	1	1	no
XLOC_001460	-	chr1:8965820-8967906	U87-10Gy	U87	0.311314	0.114364	-1.44474	0	1	1	no
XLOC_001461	SLC2A7	chr1:9063358-9086404	U87-10Gy	U87	0	0	0	0	1	1	no
XLOC_001462	SLC2A5	chr1:9097004-9132286	U87-10Gy	U87	0.0190713	0.0507057	1.41074	0	1	1	no
XLOC_001463	GPR157	chr1:9160366-9258841	U87-10Gy	U87	9.49958	9.75022	0.0375702	0.0876708	0.88835	0.938991	no
XLOC_001464	LOC100506022	chr1:9485152-9489077	U87-10Gy	U87	0.444457	0.809002	0.864099	1.42984	0.0152	0.0436431	yes
XLOC_001465	PIK3CD-AS1	chr1:9711788-9884584	U87-10Gy	U87	0	0	0	0	1	1	no
XLOC_001466	PIK3CD-AS2	chr1:9711788-9884584	U87-10Gy	U87	5.07911	10.6195	1.06407	0.358137	0.7682	0.86507	no
XLOC_001467	CLSTN1	chr1:9711788-9884584	U87-10Gy	U87	42.9192	38.4701	-0.157885	-0.279861	0.62455	0.763106	no
XLOC_001468	CTNNBIP1	chr1:9908333-9970316	U87-10Gy	U87	2.39627	2.38007	-0.00979228	-0.0215888	0.9697	0.983397	no
XLOC_001469	LZIC	chr1:9982170-10045725	U87-10Gy	U87	21.1601	19.3938	-0.125753	-0.249661	0.73645	0.844368	no
XLOC_001470	DFFA	chr1:10516410-10532640	U87-10Gy	U87	25.8545	22.6844	-0.188711	-0.367612	0.5192	0.676854	no
XLOC_001471	CASZ1	chr1:10696665-10856733	U87-10Gy	U87	0.200511	0.103142	-0.95905	0	1	1	no
XLOC_001472	C1orf127	chr1:11006529-11042094	U87-10Gy	U87	0.0106508	0.00925371	-0.202856	0	1	1	no
XLOC_001473	MASP2	chr1:11072477-11107318	U87-10Gy	U87	0.0505895	0	#NAME?	0	1	1	no
XLOC_001474	SRM	chr1:11114648-11120091	U87-10Gy	U87	173.68	174.762	0.00896111	0.0238405	0.9737	0.985694	no
XLOC_001475	EXOSC10	chr1:11126669-11162162	U87-10Gy	U87	37.2982	37.3116	0.000519313	0.00129994	0.99825	0.998947	no
XLOC_001476	MTOR	chr1:11166587-11322608	U87-10Gy	U87	21.2768	19.4961	-0.126094	-0.232593	0.68795	0.810125	no
XLOC_001477	FBXO2	chr1:11708417-11723384	U87-10Gy	U87	0.908652	1.96946	1.116	0.905043	0.2002	0.344921	no
XLOC_001478	MAD2L2	chr1:11724149-11780336	U87-10Gy	U87	30.7825	36.1995	0.233862	0.701757	0.3574	0.520539	no
XLOC_001479	LOC102724659	chr1:11822249-11907911	U87-10Gy	U87	0	0	0	0	1	1	no
XLOC_001480	MTHFR	chr1:11822249-11907911	U87-10Gy	U87	2.52459	2.89979	0.199898	0.237024	0.6834	0.806679	no
XLOC_001481	NPPA	chr1:11822249-11907911	U87-10Gy	U87	0.122926	0.0168071	-2.87064	0	1	1	no
XLOC_001482	NPPB	chr1:11917520-11918992	U87-10Gy	U87	0	0	0	0	1	1	no
XLOC_001483	KIAA2013	chr1:11979644-11986577	U87-10Gy	U87	23.9211	18.1513	-0.398209	-0.930352	0.10685	0.216016	no
XLOC_001484	DHRS3	chr1:12627938-12679104	U87-10Gy	U87	19.2438	17.8383	-0.109414	-0.249303	0.65975	0.789375	no
XLOC_001485	MIR6730	chr1:12627938-12679104	U87-10Gy	U87	0	0	0	0	1	1	no
XLOC_001486	LINC01784	chr1:12882548-12883086	U87-10Gy	U87	0	0	0	0	1	1	no
XLOC_001487	PRAMEF11	chr1:12884617-12891264	U87-10Gy	U87	0.00663066	0.0676841	3.35159	0	1	1	no
XLOC_001488	HNRNPCL1,HNRNPCL3	chr1:12907229-12908609	U87-10Gy	U87	0.189394	0.0994933	-0.928721	0	1	1	no
XLOC_001489	PRAMEF4	chr1:12939032-12946025	U87-10Gy	U87	0	0.00715799	inf	0	1	1	no
XLOC_001490	PRAMEF27,PRAMEF6	chr1:12998301-13007406	U87-10Gy	U87	0	0	0	0	1	1	no
XLOC_001491	PRAMEF25,PRAMEF5	chr1:13052239-13117751	U87-10Gy	U87	0	0	0	0	1	1	no
XLOC_001492	PRAMEF34P	chr1:13161985-13167193	U87-10Gy	U87	0	0	0	0	1	1	no
XLOC_001493	HNRNPCL2	chr1:13182959-13184326	U87-10Gy	U87	0	0	0	0	1	1	no
XLOC_001494	PRAMEF18,PRAMEF19,PRAMEF22	chr1:13328195-13698405	U87-10Gy	U87	0	0	0	0	1	1	no
XLOC_001495	PRAMEF7	chr1:13328195-13698405	U87-10Gy	U87	0	0	0	0	1	1	no
XLOC_001496	PRAMEF13	chr1:13328195-13698405	U87-10Gy	U87	0	0	0	0	1	1	no
XLOC_001497	PRAMEF19	chr1:13328195-13698405	U87-10Gy	U87	0	0	0	0	1	1	no
XLOC_001498	PRAMEF7	chr1:13328195-13698405	U87-10Gy	U87	0	0	0	0	1	1	no
XLOC_001499	PRAMEF13	chr1:13328195-13698405	U87-10Gy	U87	0	0	0	0	1	1	no
XLOC_001500	LRRC38	chr1:13801444-13840242	U87-10Gy	U87	0	0	0	0	1	1	no
XLOC_001501	TMEM51-AS1	chr1:14925192-15478960	U87-10Gy	U87	0.0903535	0.0328399	-1.46013	0	1	1	no
XLOC_001502	C1orf195	chr1:15478989-15546976	U87-10Gy	U87	0.0548218	0	#NAME?	0	1	1	no
XLOC_001503	FHAD1	chr1:15562984-15756839	U87-10Gy	U87	2.20864	1.78754	-0.305182	-0.0701477	0.91855	0.956091	no
XLOC_001504	CASP9	chr1:15802595-15851285	U87-10Gy	U87	3.28593	6.10208	0.892998	2.03529	0.0005	0.00212652	yes
XLOC_001505	AGMAT	chr1:15853307-15911724	U87-10Gy	U87	0.0264224	0.0706321	1.41856	0	1	1	no
XLOC_001506	-	chr1:16119338-16126910	U87-10Gy	U87	3.08755	2.10955	-0.549529	-1.65519	0.2452	0.394338	no
XLOC_001507	UQCRHL	chr1:16127051-16136872	U87-10Gy	U87	220.736	303.006	0.457025	1.00879	0.0757	0.164708	no
XLOC_001508	FLJ37453	chr1:16154766-16302627	U87-10Gy	U87	0.624366	0.978226	0.647776	0.15967	0.8239	0.90061	no
XLOC_001509	ZBTB17	chr1:16154766-16302627	U87-10Gy	U87	22.2586	20.3026	-0.132699	-0.144292	0.7995	0.885194	no
XLOC_001510	HSPB7	chr1:16340522-16346089	U87-10Gy	U87	0.0562517	0.059569	0.0826651	0	1	1	no
XLOC_001511	FAM131C	chr1:16361768-16400421	U87-10Gy	U87	5.77919	11.8046	1.0304	1.44237	0.014	0.0406354	yes
XLOC_001512	EPHA2	chr1:16450831-16482604	U87-10Gy	U87	10.9295	21.4107	0.970102	2.0519	0.0007	0.00288503	yes
XLOC_001513	ARHGEF19	chr1:16524348-16539166	U87-10Gy	U87	0.0159829	0.00363782	-2.13539	0	1	1	no
XLOC_001514	-	chr1:16542292-16543910	U87-10Gy	U87	0.268839	1.03616	1.94643	2.87586	0.00335	0.0117252	yes
XLOC_001515	RSG1	chr1:16551158-16563693	U87-10Gy	U87	1.58655	2.05554	0.373631	0.763599	0.17835	0.316351	no
XLOC_001516	FBXO42	chr1:16567887-16679000	U87-10Gy	U87	3.4004	3.80803	0.163342	0.382817	0.5077	0.666422	no
XLOC_001517	SPATA21	chr1:16725137-16763919	U87-10Gy	U87	0	0	0	0	1	1	no
XLOC_001518	CROCCP3	chr1:16791414-16825743	U87-10Gy	U87	1.16554	1.51834	0.381495	0.843335	0.14365	0.268877	no
XLOC_001519	LINC01783,LOC440570	chr1:16860336-16863483	U87-10Gy	U87	0.0970502	0.0343546	-1.49823	0	1	1	no
XLOC_001520	NBPF1	chr1:16888921-16940100	U87-10Gy	U87	7.66019	8.70576	0.18459	0.386045	0.49895	0.658627	no
XLOC_001521	CROCCP2	chr1:16944682-16976915	U87-10Gy	U87	3.72626	4.28781	0.202514	0.402101	0.5251	0.681955	no
XLOC_001522	ESPNP	chr1:17009708-17046652	U87-10Gy	U87	4.99439	4.05266	-0.301439	-0.713968	0.21045	0.356915	no
XLOC_001523	FAM231C	chr1:17060301-17060956	U87-10Gy	U87	0	0	0	0	1	1	no
XLOC_001524	MST1L	chr1:17076801-17300031	U87-10Gy	U87	0.052292	0.0349946	-0.579456	0	1	1	no
XLOC_001525	MIR3675	chr1:17076801-17300031	U87-10Gy	U87	0	0	0	0	1	1	no
XLOC_001526	LOC105376805	chr1:17076801-17300031	U87-10Gy	U87	3.02288	2.32735	-0.377233	-0.161638	0.7864	0.876926	no
XLOC_001527	MFAP2	chr1:17300998-17308081	U87-10Gy	U87	18.6141	43.8057	1.23472	2.89396	5e-05	0.000252441	yes
XLOC_001528	ATP13A2	chr1:17312451-17338680	U87-10Gy	U87	12.3408	14.1691	0.199313	0.463162	0.4185	0.5829	no
XLOC_001529	SDHB	chr1:17345224-17380665	U87-10Gy	U87	122.067	163.042	0.417572	1.20738	0.11135	0.222772	no
XLOC_001530	PADI2	chr1:17393255-17445948	U87-10Gy	U87	0.0947568	0.117739	0.313287	0	1	1	no
XLOC_001531	RCC2	chr1:17733250-17768224	U87-10Gy	U87	29.8854	26.1577	-0.192206	-0.443453	0.4772	0.639289	no
XLOC_001532	TAS1R2	chr1:19166092-19186155	U87-10Gy	U87	0	0.00426758	inf	0	1	1	no
XLOC_001533	ALDH4A1	chr1:19197923-19229293	U87-10Gy	U87	2.53344	2.67969	0.0809727	0.137847	0.80775	0.890305	no
XLOC_001534	MIR4695	chr1:19197923-19229293	U87-10Gy	U87	0	0	0	0	1	1	no
XLOC_001535	MIR1290	chr1:19197923-19229293	U87-10Gy	U87	0	0	0	0	1	1	no
XLOC_001536	IFFO2	chr1:19230773-19283188	U87-10Gy	U87	3.87473	2.27158	-0.770398	-1.83825	0.0016	0.0060654	yes
XLOC_001537	EMC1,UBR4	chr1:19399689-19586622	U87-10Gy	U87	36.8284	33.2157	-0.148953	-0.234919	0.6821	0.805741	no
XLOC_001538	AKR7A2,AKR7A3,AKR7L	chr1:19591526-19660906	U87-10Gy	U87	43.8337	46.4203	0.082714	0.129316	0.82355	0.900477	no
XLOC_001539	LOC100506730	chr1:19591526-19660906	U87-10Gy	U87	2.92777	3.01029	0.0400986	0.0227369	0.96835	0.982703	no
XLOC_001540	CAPZB	chr1:19665266-19812135	U87-10Gy	U87	203.685	205.034	0.00952481	0.0182683	0.97505	0.986576	no
XLOC_001541	LOC105378614	chr1:19918295-19923326	U87-10Gy	U87	0	0	0	0	1	1	no
XLOC_001542	TMCO4	chr1:20008705-20126794	U87-10Gy	U87	10.5263	13.2761	0.334832	0.772185	0.1785	0.316543	no
XLOC_001543	RNF186	chr1:20140521-20141771	U87-10Gy	U87	0	0	0	0	1	1	no
XLOC_001544	PLA2G2E	chr1:20246799-20250110	U87-10Gy	U87	0	0	0	0	1	1	no
XLOC_001545	PLA2G2A	chr1:20301923-20306932	U87-10Gy	U87	0.0218414	0.0184959	-0.239858	0	1	1	no
XLOC_001546	PLA2G2D	chr1:20439142-20446059	U87-10Gy	U87	0.0226087	0.0217378	-0.0566725	0	1	1	no
XLOC_001547	PLA2G2C	chr1:20489584-20503857	U87-10Gy	U87	0	0	0	0	1	1	no
XLOC_001548	UBXN10-AS1	chr1:20510735-20522541	U87-10Gy	U87	0	0	0	0	1	1	no
XLOC_001549	LINC01141	chr1:20686293-20755287	U87-10Gy	U87	0.179581	0.193045	0.104308	0	1	1	no
XLOC_001550	CAMK2N1	chr1:20808883-20812728	U87-10Gy	U87	54.1561	92.027	0.764933	1.8808	0.0049	0.0163525	yes
XLOC_001551	MUL1	chr1:20825940-20834674	U87-10Gy	U87	16.1203	15.1471	-0.0898339	-0.212655	0.70545	0.822562	no
XLOC_001552	FAM43B	chr1:20870560-20881513	U87-10Gy	U87	0.275922	1.98237e-05	-13.7647	0	1	1	no
XLOC_001553	DDOST	chr1:20959947-20988119	U87-10Gy	U87	170.537	168.724	-0.0154196	-0.0239993	0.9656	0.981252	no
XLOC_001554	KIF17	chr1:20990506-21044510	U87-10Gy	U87	0.687291	0.893981	0.379323	0.606374	0.3549	0.517851	no
XLOC_001555	SH2D5	chr1:21046223-21059680	U87-10Gy	U87	4.05025	3.40689	-0.249556	-0.552423	0.32735	0.487414	no
XLOC_001556	HP1BP3	chr1:21064807-21113822	U87-10Gy	U87	78.4755	80.2623	0.032481	0.056231	0.9228	0.958466	no
XLOC_001557	EIF4G3	chr1:21132784-21504240	U87-10Gy	U87	55.6015	60.7794	0.12846	0.227181	0.68845	0.810502	no
XLOC_001558	MIR1256	chr1:21132784-21504240	U87-10Gy	U87	0	0	0	0	1	1	no
XLOC_001559	ECE1	chr1:21543737-21672034	U87-10Gy	U87	89.8034	87.2516	-0.0415892	-0.0813918	0.8914	0.940787	no
XLOC_001560	-	chr1:21749655-21751979	U87-10Gy	U87	1.20816	1.34043	0.149883	0.274243	0.633	0.769475	no
XLOC_001561	RAP1GAP	chr1:21922713-21995895	U87-10Gy	U87	0.17395	0.0231444	-2.90993	0	1	1	no
XLOC_001562	USP48	chr1:22005071-22110080	U87-10Gy	U87	26.2315	24.8141	-0.080141	-0.175486	0.7602	0.860098	no
XLOC_001563	HSPG2	chr1:22138757-22263794	U87-10Gy	U87	20.2493	10.9062	-0.892727	-1.00101	0.1045	0.212434	no
XLOC_001564	LINC01635	chr1:22350486-22357975	U87-10Gy	U87	0.142657	0.322065	1.1748	0	1	1	no
XLOC_001565	WNT4	chr1:22443797-22469519	U87-10Gy	U87	0.00282489	0.0277841	3.29799	0	1	1	no
XLOC_001566	-	chr1:22688868-22692188	U87-10Gy	U87	0	0	0	0	1	1	no
XLOC_001567	MIR6127	chr1:22959750-22959859	U87-10Gy	U87	0	0	0	0	1	1	no
XLOC_001568	MIR4253	chr1:23037330-23247993	U87-10Gy	U87	0	0	0	0	1	1	no
XLOC_001569	LACTBL1	chr1:23279535-23291923	U87-10Gy	U87	0	0.00659264	inf	0	1	1	no
XLOC_001570	TEX46	chr1:23337326-23342343	U87-10Gy	U87	0	0.0986338	inf	0	1	1	no
XLOC_001571	MIR4419A	chr1:23345773-23495621	U87-10Gy	U87	0	0	0	0	1	1	no
XLOC_001572	LUZP1	chr1:23345773-23495621	U87-10Gy	U87	6.3352	4.74607	-0.416656	-0.478394	0.4162	0.580572	no
XLOC_001573	HTR1D	chr1:23518387-23544028	U87-10Gy	U87	0.0116643	0.0439131	1.91255	0	1	1	no
XLOC_001574	LINC01355	chr1:23606613-23619982	U87-10Gy	U87	0.943547	0.45909	-1.03932	-1.63053	0.0057	0.018701	yes
XLOC_001575	HNRNPR	chr1:23628767-23671263	U87-10Gy	U87	42.8685	41.166	-0.0584632	-0.114869	0.84615	0.914477	no
XLOC_001576	ZNF436	chr1:23682737-23698536	U87-10Gy	U87	4.24908	5.14543	0.27614	0.640287	0.3006	0.457316	no
XLOC_001577	TCEA3	chr1:23707258-23751272	U87-10Gy	U87	0.772358	1.48925	0.947247	1.58819	0.0052	0.0172356	yes
XLOC_001578	ASAP3	chr1:23754963-23810750	U87-10Gy	U87	2.08735	3.7527	0.846254	1.54879	0.00735	0.0233115	yes
XLOC_001579	E2F2	chr1:23832164-23857775	U87-10Gy	U87	2.44164	0.901124	-1.43805	-3.01602	5e-05	0.000252441	yes
XLOC_001580	ID3	chr1:23884420-23886285	U87-10Gy	U87	156.92	73.0983	-1.10212	-3.15856	5e-05	0.000252441	yes
XLOC_001581	ELOA-AS1	chr1:24069855-24104787	U87-10Gy	U87	2.51701	2.21885	-0.1819	-0.052281	0.933	0.963735	no
XLOC_001582	GALE	chr1:24115160-24127300	U87-10Gy	U87	23.797	29.3359	0.301889	0.449718	0.4339	0.598398	no
XLOC_001583	HMGCL	chr1:24128366-24151960	U87-10Gy	U87	30.8242	35.2472	0.193443	0.371853	0.51015	0.668706	no
XLOC_001584	FUCA1	chr1:24171571-24194859	U87-10Gy	U87	7.06643	7.31097	0.0490828	0.113852	0.84305	0.912643	no
XLOC_001585	CNR2	chr1:24200459-24239817	U87-10Gy	U87	0	0	0	0	1	1	no
XLOC_001586	SRSF10	chr1:24290836-24306953	U87-10Gy	U87	0.350322	0.388415	0.148914	0.285566	0.5928	0.738915	no
XLOC_001587	MYOM3	chr1:24382530-24438665	U87-10Gy	U87	0.317639	0.198444	-0.678654	0	1	1	no
XLOC_001588	IL22RA1	chr1:24446260-24469775	U87-10Gy	U87	0.97418	0.53663	-0.860261	-1.57348	0.0057	0.018701	yes
XLOC_001589	IFNLR1	chr1:24480646-24513765	U87-10Gy	U87	0.170144	0.0309679	-2.45791	0	1	1	no
XLOC_001590	STPG1	chr1:24645811-24801608	U87-10Gy	U87	4.63373	4.54646	-0.027428	-0.0226199	0.9687	0.982907	no
XLOC_001591	RCAN3AS	chr1:24822743-24864121	U87-10Gy	U87	0	0.230793	inf	0	1	1	no
XLOC_001592	LOC100506985	chr1:24865763-24882515	U87-10Gy	U87	1.29804	1.21932	-0.0902623	-0.190931	0.81425	0.894542	no
XLOC_001593	RUNX3	chr1:25226001-25291611	U87-10Gy	U87	0.00258437	0.013716	2.40797	0	1	1	no
XLOC_001594	MIR6731	chr1:25226001-25291611	U87-10Gy	U87	0	0	0	0	1	1	no
XLOC_001595	SYF2	chr1:25548766-25560176	U87-10Gy	U87	37.4501	61.5022	0.71567	1.61057	0.0055	0.0181158	yes
XLOC_001596	RSRP1	chr1:25565412-25756681	U87-10Gy	U87	24.1218	27.5751	0.193027	0.178253	0.7502	0.853609	no
XLOC_001597	RHCE	chr1:25565412-25756681	U87-10Gy	U87	0.913345	0.512137	-0.83463	-0.123721	0.8082	0.890513	no
XLOC_001598	SELENON	chr1:26126666-26186054	U87-10Gy	U87	20.5667	21.3543	0.0542206	0.0345594	0.95885	0.977527	no
XLOC_001599	LOC646471	chr1:26126666-26186054	U87-10Gy	U87	0.469099	0.674318	0.523535	0.0672318	0.86375	0.924774	no
XLOC_001600	AUNIP	chr1:26126666-26186054	U87-10Gy	U87	5.27025	3.31696	-0.668012	-0.132183	0.8312	0.905008	no
XLOC_001601	PAQR7	chr1:26186062-26202446	U87-10Gy	U87	3.61079	3.82668	0.0837782	0.177006	0.76125	0.860734	no
XLOC_001602	STMN1	chr1:26210676-26233368	U87-10Gy	U87	164.114	205.082	0.321507	0.716431	0.259	0.4087	no
XLOC_001603	PAFAH2	chr1:26286058-26324648	U87-10Gy	U87	3.95149	6.90162	0.804537	1.89565	0.00105	0.00415038	yes
XLOC_001604	EXTL1	chr1:26348270-26362954	U87-10Gy	U87	0	0	0	0	1	1	no
XLOC_001605	SLC30A2	chr1:26364512-26372629	U87-10Gy	U87	0	0	0	0	1	1	no
XLOC_001606	TRIM63	chr1:26377795-26394125	U87-10Gy	U87	0.0325791	0.00769756	-2.08147	0	1	1	no
XLOC_001607	UBXN11	chr1:26608772-26647014	U87-10Gy	U87	8.60886	11.9855	0.477393	1.06803	0.06145	0.13946	no
XLOC_001608	CRYBG2	chr1:26648349-26686927	U87-10Gy	U87	0.0433523	0.0101263	-2.098	0	1	1	no
XLOC_001609	ZNF683	chr1:26688124-26699285	U87-10Gy	U87	0.00738211	0.00689042	-0.099442	0	1	1	no
XLOC_001610	LOC101928324	chr1:26758772-26803322	U87-10Gy	U87	0.0770634	0.144619	0.908139	0	1	1	no
XLOC_001611	LOC101928728	chr1:27018183-27108601	U87-10Gy	U87	0	0	0	0	1	1	no
XLOC_001612	GPATCH3,GPN2	chr1:27202400-27227316	U87-10Gy	U87	20.1508	17.2604	-0.223377	-0.47476	0.4643	0.627371	no
XLOC_001613	NR0B2	chr1:27237974-27240567	U87-10Gy	U87	0	0.011561	inf	0	1	1	no
XLOC_001614	KDF1	chr1:27276046-27286901	U87-10Gy	U87	0	0	0	0	1	1	no
XLOC_001615	FAM46B	chr1:27331510-27339333	U87-10Gy	U87	1.96726	0.511448	-1.94353	-3.95219	5e-05	0.000252441	yes
XLOC_001616	SLC9A1	chr1:27425299-27481650	U87-10Gy	U87	14.9197	17.3401	0.216893	0.498443	0.39235	0.556817	no
XLOC_001617	WDTC1	chr1:27561006-27635124	U87-10Gy	U87	61.2584	72.289	0.23887	0.0624378	0.92135	0.957705	no
XLOC_001618	MAP3K6	chr1:27681669-27694031	U87-10Gy	U87	12.2081	11.4265	-0.0954571	-0.218261	0.7046	0.821939	no
XLOC_001619	FCN3	chr1:27695600-27701343	U87-10Gy	U87	0.151856	0.0432299	-1.8126	0	1	1	no
XLOC_001620	CD164L2	chr1:27705665-27709823	U87-10Gy	U87	0	0	0	0	1	1	no
XLOC_001621	WASF2	chr1:27730663-27816728	U87-10Gy	U87	28.0315	30.7985	0.135812	0.281061	0.621	0.760357	no
XLOC_001622	AHDC1	chr1:27860755-27930696	U87-10Gy	U87	8.51249	6.10028	-0.480706	-1.13449	0.0487	0.115623	no
XLOC_001623	FGR	chr1:27938800-27961727	U87-10Gy	U87	0.00433476	0.0246319	2.5065	0	1	1	no
XLOC_001624	IFI6	chr1:27992571-27998724	U87-10Gy	U87	18.4441	20.8363	0.175937	0.396299	0.483	0.644595	no
XLOC_001625	RPA2	chr1:28218035-28241308	U87-10Gy	U87	38.8865	36.9317	-0.0744084	-0.17224	0.76445	0.862813	no
XLOC_001626	EYA3	chr1:28296854-28415207	U87-10Gy	U87	7.78706	6.16494	-0.336993	-0.654401	0.24995	0.398336	no
XLOC_001627	PTAFR	chr1:28473676-28520447	U87-10Gy	U87	0.0406933	0.021237	-0.938215	0	1	1	no
XLOC_001628	DNAJC8	chr1:28526789-28559542	U87-10Gy	U87	177.31	225.69	0.348066	0.813807	0.23315	0.381904	no
XLOC_001629	SNHG12,SNORA16A,SNORA44,SNORA61	chr1:28879257-28912248	U87-10Gy	U87	8.40037	6.24153	-0.428553	-0.000263261	0.61585	0.756666	no
XLOC_001630	SNORD99	chr1:28879257-28912248	U87-10Gy	U87	0	0	0	0	1	1	no
XLOC_001631	TAF12	chr1:28929608-28975695	U87-10Gy	U87	33.7489	44.3505	0.394111	1.19761	0.1234	0.240533	no
XLOC_001632	TMEM200B	chr1:29213388-29450855	U87-10Gy	U87	8.00814	3.45173	-1.21415	-0.978489	0.09075	0.190325	no
XLOC_001633	SRSF4	chr1:29470995-29508637	U87-10Gy	U87	106.753	75.5274	-0.499206	-1.0576	0.06315	0.142664	no
XLOC_001634	MECR	chr1:29519168-29557470	U87-10Gy	U87	8.79902	10.0575	0.192852	0.450458	0.42755	0.59211	no
XLOC_001635	LINC01756	chr1:29656131-29676626	U87-10Gy	U87	0	0	0	0	1	1	no
XLOC_001636	LINC01648	chr1:30486798-30510459	U87-10Gy	U87	0	0	0	0	1	1	no
XLOC_001637	-	chr1:30837009-30847190	U87-10Gy	U87	0	0	0	0	1	1	no
XLOC_001638	MATN1	chr1:31184123-31199693	U87-10Gy	U87	0.0189261	0.0144282	-0.391483	0	1	1	no
XLOC_001639	LAPTM5	chr1:31205314-31230683	U87-10Gy	U87	0.104116	0.182657	0.810947	0	1	1	no
XLOC_001640	MIR4420	chr1:31205314-31230683	U87-10Gy	U87	0	0	0	0	1	1	no
XLOC_001641	SDC3	chr1:31342312-31381480	U87-10Gy	U87	7.92399	7.78489	-0.0255502	-0.0579246	0.92055	0.957236	no
XLOC_001642	PUM1	chr1:31404352-31538743	U87-10Gy	U87	16.3888	14.3267	-0.194002	-0.420996	0.4627	0.625928	no
XLOC_001643	SNORD103B	chr1:31404352-31538743	U87-10Gy	U87	0	0	0	0	1	1	no
XLOC_001644	SNORD103B	chr1:31404352-31538743	U87-10Gy	U87	0	0	0	0	1	1	no
XLOC_001645	SNORD103C	chr1:31404352-31538743	U87-10Gy	U87	0	0	0	0	1	1	no
XLOC_001646	NKAIN1	chr1:31652117-31712735	U87-10Gy	U87	0.0253732	0.11048	2.1224	0	1	1	no
XLOC_001647	SNRNP40	chr1:31732414-31769644	U87-10Gy	U87	27.8957	26.6492	-0.0659502	-0.188512	0.78415	0.875572	no
XLOC_001648	FABP3	chr1:31769809-31846607	U87-10Gy	U87	0.777587	2.58853	1.73505	0.610868	0.3403	0.501791	no
XLOC_001649	PEF1	chr1:32095462-32110838	U87-10Gy	U87	30.8752	33.8868	0.134277	0.309832	0.59455	0.74034	no
XLOC_001650	COL16A1	chr1:32116620-32170297	U87-10Gy	U87	28.743	18.3259	-0.649327	-1.40337	0.01495	0.043014	yes
XLOC_001651	ADGRB2	chr1:32192344-32229988	U87-10Gy	U87	7.39176	5.33262	-0.471074	-1.10921	0.0517	0.121422	no
XLOC_001652	MIR4254	chr1:32192344-32229988	U87-10Gy	U87	0	0	0	0	1	1	no
XLOC_001653	SPOCD1	chr1:32256022-32281652	U87-10Gy	U87	115.794	97.6051	-0.246538	-0.510233	0.39545	0.560002	no
XLOC_001654	PTP4A2	chr1:32372020-32404022	U87-10Gy	U87	88.6332	100.618	0.182975	0.355393	0.53645	0.691843	no
XLOC_001655	TMEM234	chr1:32644897-32714461	U87-10Gy	U87	7.83949	9.32285	0.250011	0.0520706	0.9385	0.966679	no
XLOC_001656	MTMR9LP	chr1:32644897-32714461	U87-10Gy	U87	0.739357	2.20246	1.57477	0.18962	0.74835	0.852358	no
XLOC_001657	MARCKSL1	chr1:32757526-32801840	U87-10Gy	U87	20.0434	12.9877	-0.625987	-0.571343	0.3207	0.480108	no
XLOC_001658	-	chr1:32813705-32816923	U87-10Gy	U87	0.0337949	0	#NAME?	0	1	1	no
XLOC_001659	BSDC1,FAM229A	chr1:32817301-32860062	U87-10Gy	U87	22.1528	26.3975	0.252911	0.556809	0.3339	0.4947	no
XLOC_001660	ZBTB8A	chr1:33004745-33071551	U87-10Gy	U87	0.100357	0.0720414	-0.47825	0	1	1	no
XLOC_001661	ZBTB8OS	chr1:33086423-33169247	U87-10Gy	U87	16.1901	18.6239	0.202042	0.134083	0.85745	0.921021	no
XLOC_001662	SYNC	chr1:33086423-33169247	U87-10Gy	U87	34.3818	20.0693	-0.776656	-0.926132	0.1106	0.221702	no
XLOC_001663	YARS	chr1:33207116-33324603	U87-10Gy	U87	65.9326	135.247	1.03653	1.81304	0.00515	0.017087	yes
XLOC_001664	FNDC5	chr1:33327868-33338093	U87-10Gy	U87	0.0944164	0.0839624	-0.169293	0	1	1	no
XLOC_001665	TMEM54	chr1:33352097-33367093	U87-10Gy	U87	18.3014	23.0262	0.331317	0.758697	0.1852	0.325713	no
XLOC_001666	RNF19B	chr1:33402046-33430528	U87-10Gy	U87	11.612	15.6915	0.434363	1.02066	0.07465	0.162896	no
XLOC_001667	AK2	chr1:33470271-33502647	U87-10Gy	U87	155.216	147.946	-0.0692073	-0.103697	0.85865	0.92176	no
XLOC_001668	TRIM62	chr1:33609749-33647723	U87-10Gy	U87	3.76549	5.57582	0.566347	1.30873	0.02225	0.0605463	no
XLOC_001669	A3GALT2,PHC2	chr1:33772366-33896689	U87-10Gy	U87	65.533	79.6379	0.281235	0.565154	0.32845	0.48864	no
XLOC_001670	CSMD2	chr1:33978610-34631443	U87-10Gy	U87	29.4952	25.6113	-0.203697	-0.268659	0.6274	0.765227	no
XLOC_001671	MIR552	chr1:35135199-35135295	U87-10Gy	U87	0	0	0	0	1	1	no
XLOC_001672	SMIM12	chr1:35314042-35325478	U87-10Gy	U87	10.7401	10.0217	-0.0998786	-0.233583	0.68635	0.808848	no
XLOC_001673	DLGAP3	chr1:35331036-35395186	U87-10Gy	U87	0.00520085	0.033409	2.68342	0	1	1	no
XLOC_001674	LOC653160	chr1:35439890-35444307	U87-10Gy	U87	0.867705	0.728992	-0.251302	-0.380953	0.4965	0.656594	no
XLOC_001675	TMEM35B	chr1:35447126-35450948	U87-10Gy	U87	16.5945	18.212	0.134186	0.445672	0.5929	0.739002	no
XLOC_001676	ZMYM6	chr1:35451766-35513188	U87-10Gy	U87	8.70223	8.02214	-0.117398	-0.260933	0.64485	0.777997	no
XLOC_001677	ZMYM1	chr1:35525386-35595425	U87-10Gy	U87	2.02261	1.1043	-0.873082	-0.641587	0.3177	0.476772	no
XLOC_001678	SFPQ	chr1:35641388-35659187	U87-10Gy	U87	216.483	204.682	-0.0808676	-0.140403	0.805	0.888596	no
XLOC_001679	KIAA0319L	chr1:35899090-36023238	U87-10Gy	U87	23.405	24.6846	0.0767912	0.168036	0.7701	0.866223	no
XLOC_001680	PSMB2	chr1:36065142-36107445	U87-10Gy	U87	35.6071	33.5131	-0.0874418	-0.187472	0.74275	0.848698	no
XLOC_001681	C1orf216	chr1:36179476-36184790	U87-10Gy	U87	15.155	14.2356	-0.0902859	-0.213599	0.71075	0.826063	no
XLOC_001682	CLSPN	chr1:36185459-36235586	U87-10Gy	U87	9.88191	4.27918	-1.20746	-2.60322	5e-05	0.000252441	yes
XLOC_001683	COL8A2	chr1:36560836-36591327	U87-10Gy	U87	0.0534707	0.0648704	0.278812	0	1	1	no
XLOC_001684	TRAPPC3	chr1:36602169-36646451	U87-10Gy	U87	82.9302	100.125	0.271834	0.28278	0.7058	0.822737	no
XLOC_001685	EVA1B	chr1:36771993-36796338	U87-10Gy	U87	11.9827	11.4324	-0.0678296	-0.0910294	0.8753	0.931672	no
XLOC_001686	STK40	chr1:36805219-36851528	U87-10Gy	U87	32.2771	45.0843	0.482116	1.05931	0.06135	0.139285	no
XLOC_001687	LSM10	chr1:36859020-36863560	U87-10Gy	U87	54.1253	63.3257	0.226488	0.7636	0.358	0.521229	no
XLOC_001688	OSCP1	chr1:36881792-36916519	U87-10Gy	U87	6.22597	8.69442	0.481792	0.933647	0.0977	0.201772	no
XLOC_001689	SNORA63C	chr1:36881792-36916519	U87-10Gy	U87	2036.58	0	#NAME?	0	1	1	no
XLOC_001690	MRPS15	chr1:36921361-36930040	U87-10Gy	U87	108.025	141.314	0.38754	1.20013	0.1357	0.258024	no
XLOC_001691	CSF3R	chr1:36931643-36948915	U87-10Gy	U87	0.0103078	0.0110075	0.0947573	0	1	1	no
XLOC_001692	GRIK3	chr1:37261127-37500742	U87-10Gy	U87	0.0010384	0.00749589	2.85174	0	1	1	no
XLOC_001693	LINC01137	chr1:37917966-37949978	U87-10Gy	U87	12.3112	12.1186	-0.0227448	-0.025854	0.9831	0.990554	no
XLOC_001694	MEAF6	chr1:37955560-37980945	U87-10Gy	U87	9.85721	10.648	0.111325	0.259745	0.64295	0.776614	no
XLOC_001695	MIR5581	chr1:37955560-37980945	U87-10Gy	U87	0	0	0	0	1	1	no
XLOC_001696	GNL2,SNIP1	chr1:37999897-38061586	U87-10Gy	U87	44.6717	46.1623	0.0473542	0.101812	0.8648	0.925407	no
XLOC_001697	RSPO1	chr1:38076950-38100595	U87-10Gy	U87	0.0080672	0	#NAME?	0	1	1	no
XLOC_001698	C1orf109	chr1:38147241-38157981	U87-10Gy	U87	9.38363	9.30223	-0.0125686	-0.0293067	0.95795	0.976972	no
XLOC_001699	EPHA10	chr1:38181645-38230824	U87-10Gy	U87	0	0.00219595	inf	0	1	1	no
XLOC_001700	MTF1,YRDC	chr1:38259476-38325292	U87-10Gy	U87	14.7714	12.8263	-0.203701	-0.234078	0.696	0.815873	no
XLOC_001701	INPP5B	chr1:38325430-38412729	U87-10Gy	U87	5.0426	7.67413	0.605836	1.38765	0.0142	0.0411398	yes
XLOC_001702	SF3A3	chr1:38422651-38455782	U87-10Gy	U87	47.6718	48.9611	0.0384983	0.0851988	0.88125	0.935078	no
XLOC_001703	FHL3	chr1:38462441-38471337	U87-10Gy	U87	9.23971	5.09165	-0.859713	-1.92481	0.001	0.00397467	yes
XLOC_001704	POU3F1	chr1:38509522-38512450	U87-10Gy	U87	0.0926847	0.0204385	-2.18104	0	1	1	no
XLOC_001705	LINC01343	chr1:38674705-38680439	U87-10Gy	U87	0	0	0	0	1	1	no
XLOC_001706	RRAGC	chr1:39303868-39407514	U87-10Gy	U87	33.2061	37.4617	0.173966	0.382689	0.55555	0.708308	no
XLOC_001707	GJA9,MYCBP	chr1:39303868-39407514	U87-10Gy	U87	5.54148	5.42788	-0.0298818	-0.0249317	0.97075	0.983977	no
XLOC_001708	RHBDL2	chr1:39303868-39407514	U87-10Gy	U87	1.82776	2.33748	0.354875	0.15222	0.80985	0.891581	no
XLOC_001709	PPIEL	chr1:39957317-40025370	U87-10Gy	U87	1.76765	2.10372	0.251114	0.378648	0.47675	0.638859	no
XLOC_001710	PABPC4	chr1:40026218-40042672	U87-10Gy	U87	140.35	129.934	-0.111243	-0.210799	0.71005	0.825521	no
XLOC_001711	SNORA55	chr1:40026218-40042672	U87-10Gy	U87	0	0	0	0	1	1	no
XLOC_001712	HEYL	chr1:40089102-40105348	U87-10Gy	U87	0	0	0	0	1	1	no
XLOC_001713	NT5C1A	chr1:40124792-40137710	U87-10Gy	U87	0	0	0	0	1	1	no
XLOC_001714	HPCAL4	chr1:40144319-40157382	U87-10Gy	U87	0.00453759	0.00945774	1.05957	0	1	1	no
XLOC_001715	BMP8B	chr1:40204516-40270967	U87-10Gy	U87	0	0	0	0	1	1	no
XLOC_001716	OXCT2	chr1:40204516-40270967	U87-10Gy	U87	0	0.0394714	inf	0	1	1	no
XLOC_001717	TRIT1	chr1:40306705-40349205	U87-10Gy	U87	10.9537	10.9647	0.00144543	0.00329062	0.99485	0.997099	no
XLOC_001718	MYCL	chr1:40361095-40367687	U87-10Gy	U87	0.28068	0.292731	0.0606472	0	1	1	no
XLOC_001719	PPT1	chr1:40505312-40563142	U87-10Gy	U87	76.7183	67.2309	-0.190447	-0.153953	0.79275	0.881115	no
XLOC_001720	COL9A2	chr1:40766162-40783289	U87-10Gy	U87	0.501357	0.877627	0.807772	1.43992	0.01105	0.0331926	yes
XLOC_001721	RIMS3	chr1:41086036-41131393	U87-10Gy	U87	8.44733	13.7295	0.70071	1.60344	0.0057	0.018701	yes
XLOC_001722	NFYC-AS1	chr1:41153851-41237276	U87-10Gy	U87	0.375225	0.665529	0.826748	0.306488	0.6354	0.771302	no
XLOC_001723	NFYC	chr1:41153851-41237276	U87-10Gy	U87	0.341623	0.392286	0.199498	0.0460778	0.9461	0.970775	no
XLOC_001724	CITED4	chr1:41326727-41328018	U87-10Gy	U87	0	0	0	0	1	1	no
XLOC_001725	SLFNL1	chr1:41444473-41708379	U87-10Gy	U87	0.14084	0.0784811	-0.843636	0	1	1	no
XLOC_001726	SCMH1	chr1:41444473-41708379	U87-10Gy	U87	22.9557	19.6554	-0.223927	-0.281175	0.6274	0.765227	no
XLOC_001727	LOC101929901	chr1:41827602-41849263	U87-10Gy	U87	0	0	0	0	1	1	no
XLOC_001728	EDN2	chr1:41944445-41950354	U87-10Gy	U87	0.0117559	0.0109732	-0.0993923	0	1	1	no
XLOC_001729	HIVEP3	chr1:41972035-42501639	U87-10Gy	U87	12.5762	9.36206	-0.425799	-0.427853	0.33675	0.497856	no
XLOC_001730	GUCA2A	chr1:42628361-42630395	U87-10Gy	U87	0.0907473	0	#NAME?	0	1	1	no
XLOC_001731	FOXJ3	chr1:42642209-42802295	U87-10Gy	U87	18.0495	15.5539	-0.214676	-0.48464	0.3951	0.559771	no
XLOC_001732	ZMYND12	chr1:42896000-43120335	U87-10Gy	U87	0	0.00948044	inf	0	1	1	no
XLOC_001733	CLDN19	chr1:43198763-43205925	U87-10Gy	U87	0	0.00431991	inf	0	1	1	no
XLOC_001734	P3H1	chr1:43212005-43232755	U87-10Gy	U87	41.0625	35.8266	-0.196789	-0.442762	0.4397	0.604113	no
XLOC_001735	LOC105378683	chr1:43232817-43266451	U87-10Gy	U87	0	0	0	0	1	1	no
XLOC_001736	SVBP	chr1:43272722-43312107	U87-10Gy	U87	16.5596	16.5888	0.00253834	0.00493732	0.99625	0.997835	no
XLOC_001737	ERMAP	chr1:43272722-43312107	U87-10Gy	U87	1.53156	1.51532	-0.0153786	-0.0132412	0.9822	0.990182	no
XLOC_001738	SLC2A1	chr1:43391045-43449029	U87-10Gy	U87	35.1211	18.2594	-0.943702	-2.26984	0.0002	0.000919171	yes
XLOC_001739	EBNA1BP2	chr1:43629844-43720029	U87-10Gy	U87	93.7636	102.692	0.131217	0.36166	0.61095	0.752853	no
XLOC_001740	MIR6733	chr1:43629844-43720029	U87-10Gy	U87	0	0	0	0	1	1	no
XLOC_001741	C1orf210	chr1:43747555-43751288	U87-10Gy	U87	0	0.0203741	inf	0	1	1	no
XLOC_001742	ELOVL1	chr1:43821430-43833745	U87-10Gy	U87	96.5871	88.1525	-0.131828	-0.220305	0.70375	0.821393	no
XLOC_001743	MIR6734	chr1:43821430-43833745	U87-10Gy	U87	0	0	0	0	1	1	no
XLOC_001744	MED8	chr1:43849578-43855483	U87-10Gy	U87	20.2555	30.6521	0.597674	1.37273	0.01805	0.0506422	no
XLOC_001745	HYI	chr1:43855555-43921536	U87-10Gy	U87	2.19187	3.95033	0.849808	0.544941	0.3232	0.482885	no
XLOC_001746	KDM4A-AS1	chr1:44115763-44173012	U87-10Gy	U87	0.682516	0.563939	-0.275324	-0.0607017	0.91785	0.955886	no
XLOC_001747	LOC101929592	chr1:44173110-44396942	U87-10Gy	U87	0	0	0	0	1	1	no
XLOC_001748	-	chr1:44409963-44412354	U87-10Gy	U87	0.772082	0.588619	-0.39142	-0.527702	0.40635	0.570778	no
XLOC_001749	SLC6A9	chr1:44444873-44506698	U87-10Gy	U87	2.04449	17.6974	3.11373	2.42109	0.00085	0.0034372	yes
XLOC_001750	ERI3	chr1:44679001-44820958	U87-10Gy	U87	56.3461	61.6363	0.129463	0.295195	0.68415	0.807285	no
XLOC_001751	ERI3-IT1	chr1:44679001-44820958	U87-10Gy	U87	0.0726548	0.104039	0.518001	0	1	1	no
XLOC_001752	SNORA110	chr1:44679001-44820958	U87-10Gy	U87	0	0	0	0	1	1	no
XLOC_001753	TMEM53	chr1:45118918-45140280	U87-10Gy	U87	2.97876	4.7067	0.660005	1.47145	0.0117	0.0348655	yes
XLOC_001754	SNORD145	chr1:45118918-45140280	U87-10Gy	U87	0	0	0	0	1	1	no
XLOC_001755	BEST4	chr1:45249256-45253426	U87-10Gy	U87	0.0685233	0.100249	0.548923	0	1	1	no
XLOC_001756	TCTEX1D4	chr1:45265620-45452394	U87-10Gy	U87	0.0141823	0.140433	3.30771	0	1	1	no
XLOC_001757	EIF2B3,PTCH2	chr1:45265620-45452394	U87-10Gy	U87	22.0059	22.2928	0.0186913	0.0277384	0.96095	0.978468	no
XLOC_001758	HECTD3	chr1:45468219-45477027	U87-10Gy	U87	34.0039	39.4036	0.212628	0.46977	0.4107	0.575131	no
XLOC_001759	ZSWIM5	chr1:45482071-45672922	U87-10Gy	U87	0.985544	0.436864	-1.17374	-2.23882	5e-05	0.000252441	yes
XLOC_001760	MUTYH	chr1:45792544-45956840	U87-10Gy	U87	8.46994	8.4801	0.00172891	0.00243332	0.99565	0.997486	no
XLOC_001761	TESK2	chr1:45792544-45956840	U87-10Gy	U87	1.63453	1.18447	-0.464629	-0.343522	0.5446	0.698681	no
XLOC_001762	CCDC163	chr1:45959597-45988562	U87-10Gy	U87	1.47967	1.58525	0.0994339	0.0225097	0.97405	0.985967	no
XLOC_001763	PRDX1	chr1:45959597-45988562	U87-10Gy	U87	292.585	331.414	0.179781	0.340181	0.5581	0.710542	no
XLOC_001764	CCDC17	chr1:46085715-46090567	U87-10Gy	U87	0.0671424	0.0700734	0.0616431	0	1	1	no
XLOC_001765	GPBP1L1	chr1:46092975-46152822	U87-10Gy	U87	29.9636	32.8646	0.133323	0.325104	0.59885	0.743578	no
XLOC_001766	RPS15AP10	chr1:46092975-46152822	U87-10Gy	U87	0.0967069	0.0978399	0.0168042	0	1	1	no
XLOC_001767	IPP	chr1:46152944-46216485	U87-10Gy	U87	3.40583	2.65856	-0.357363	-0.323815	0.55505	0.707871	no
XLOC_001768	PIK3R3	chr1:46505583-46651634	U87-10Gy	U87	2.24453	2.97619	0.407052	0.842423	0.127	0.245651	no
XLOC_001769	POMGNT1	chr1:46654352-46693847	U87-10Gy	U87	61.0262	59.9773	-0.0250101	-0.0590787	0.92805	0.961273	no
XLOC_001770	LRRC41	chr1:46713366-46782456	U87-10Gy	U87	28.2001	21.6163	-0.38358	-0.489579	0.43255	0.597103	no
XLOC_001771	LINC01398	chr1:46899498-46948162	U87-10Gy	U87	0	0	0	0	1	1	no
XLOC_001772	KNCN	chr1:47004367-47069973	U87-10Gy	U87	0	0.00453364	inf	0	1	1	no
XLOC_001773	MKNK1	chr1:47004367-47069973	U87-10Gy	U87	7.42955	9.78305	0.397009	0.938098	0.1053	0.213656	no
XLOC_001774	MOB3C	chr1:47073322-47082563	U87-10Gy	U87	4.31555	6.34649	0.556414	1.29684	0.0238	0.0640868	no
XLOC_001775	ATPAF1	chr1:47098230-47134748	U87-10Gy	U87	15.6758	25.6205	0.708758	1.51863	0.00845	0.0263149	yes
XLOC_001776	EFCAB14	chr1:47139707-47184812	U87-10Gy	U87	28.7083	29.942	0.0607025	0.130104	0.819	0.897636	no
XLOC_001777	CYP4Z2P	chr1:47308766-47366147	U87-10Gy	U87	0	0	0	0	1	1	no
XLOC_001778	CYP4A11	chr1:47394845-47407156	U87-10Gy	U87	0	0	0	0	1	1	no
XLOC_001779	LINC00853	chr1:47643870-47646011	U87-10Gy	U87	0.310099	0.431786	0.477587	0	1	1	no
XLOC_001780	PDZK1IP1	chr1:47649260-47655771	U87-10Gy	U87	0.0692131	0	#NAME?	0	1	1	no
XLOC_001781	TAL1	chr1:47681915-47698007	U87-10Gy	U87	0.0562657	0.0500437	-0.169067	0	1	1	no
XLOC_001782	STIL	chr1:47715810-47780568	U87-10Gy	U87	8.2459	5.75792	-0.51813	-1.23261	0.03345	0.0854959	no
XLOC_001783	FOXD2-AS1,LINC01389	chr1:47846467-47906363	U87-10Gy	U87	1.42129	1.01903	-0.480011	-0.591569	0.35475	0.517701	no
XLOC_001784	TRABD2B	chr1:48226199-48463347	U87-10Gy	U87	0.704036	2.76157	1.97177	3.19369	5e-05	0.000252441	yes
XLOC_001785	SKINT1L	chr1:48567386-48648100	U87-10Gy	U87	0	0	0	0	1	1	no
XLOC_001786	SPATA6	chr1:48761043-48938264	U87-10Gy	U87	3.22206	3.88755	0.270876	0.63558	0.2674	0.418681	no
XLOC_001787	AGBL4,BEND5	chr1:48998526-50489626	U87-10Gy	U87	0.269799	0.0818063	-1.7216	0	1	1	no
XLOC_001788	AGBL4-IT1	chr1:48998526-50489626	U87-10Gy	U87	0	0	0	0	1	1	no
XLOC_001789	DMRTA2	chr1:50883222-50889119	U87-10Gy	U87	0	0	0	0	1	1	no
XLOC_001790	FAF1	chr1:50906934-51425936	U87-10Gy	U87	0.00573799	0.0214492	1.90231	0	1	1	no
XLOC_001791	TTC39A	chr1:51752377-51810788	U87-10Gy	U87	1.26233	2.98116	1.23978	2.65214	5e-05	0.000252441	yes
XLOC_001792	EPS15	chr1:51819934-51984995	U87-10Gy	U87	18.9512	22.6852	0.259464	0.581915	0.31105	0.469214	no
XLOC_001793	-	chr1:52016675-52039671	U87-10Gy	U87	0.0730029	0.0220979	-1.72405	0	1	1	no
XLOC_001794	NRDC	chr1:52082545-52344609	U87-10Gy	U87	72.5582	72.1722	-0.0076969	-0.0125588	0.9829	0.990464	no
XLOC_001795	RAB3B	chr1:52373626-52456436	U87-10Gy	U87	11.4624	11.5837	0.0151954	0.0239032	0.9666	0.981743	no
XLOC_001796	KTI12,TXNDC12	chr1:52485803-52521843	U87-10Gy	U87	63.7885	77.1803	0.274936	0.64485	0.3095	0.46751	no
XLOC_001797	CC2D1B	chr1:52607181-52837648	U87-10Gy	U87	15.272	15.1431	-0.012227	-0.0217429	0.9701	0.983641	no
XLOC_001798	ORC1	chr1:52837969-52886780	U87-10Gy	U87	6.491	2.94569	-1.13983	-1.16346	0.067	0.149439	no
XLOC_001799	ZCCHC11	chr1:52888947-53019166	U87-10Gy	U87	12.0713	12.0475	-0.0028374	-0.0061218	0.9919	0.995525	no
XLOC_001800	COA7	chr1:53150090-53164094	U87-10Gy	U87	7.5428	5.62206	-0.424003	-0.980507	0.0875	0.184802	no
XLOC_001801	ECHDC2	chr1:53361246-53387457	U87-10Gy	U87	1.47249	1.33458	-0.141873	-0.211	0.6932	0.813913	no
XLOC_001802	SLC1A7	chr1:53552850-53608304	U87-10Gy	U87	0.0212755	0.0155165	-0.455392	0	1	1	no
XLOC_001803	C1orf123	chr1:53662100-53686314	U87-10Gy	U87	20.5813	27.4103	0.413379	0.670095	0.2999	0.456518	no
XLOC_001804	MAGOH	chr1:53692544-53793821	U87-10Gy	U87	58.3463	74.4665	0.351949	0.563903	0.53345	0.689323	no
XLOC_001805	LRP8	chr1:53692544-53793821	U87-10Gy	U87	12.3886	11.048	-0.165225	-0.280507	0.6238	0.762529	no
XLOC_001806	SLC25A3P1	chr1:53904042-53905693	U87-10Gy	U87	0.0146183	0	#NAME?	0	1	1	no
XLOC_001807	GLIS1	chr1:53971905-54206254	U87-10Gy	U87	4.209	2.67508	-0.653896	-1.45395	0.0122	0.0361441	yes
XLOC_001808	NDC1	chr1:54231133-54304225	U87-10Gy	U87	13.1199	10.7964	-0.281206	-0.652686	0.2556	0.404484	no
XLOC_001809	YIPF1	chr1:54317391-54356303	U87-10Gy	U87	24.6178	33.098	0.427041	0.844455	0.14535	0.271438	no
XLOC_001810	HSPB11	chr1:54378201-54433841	U87-10Gy	U87	64.2481	67.5513	0.0723311	0.191691	0.8484	0.915798	no
XLOC_001811	LDLRAD1	chr1:54472970-54483859	U87-10Gy	U87	0	0.00523116	inf	0	1	1	no
XLOC_001812	TMEM59	chr1:54492353-54578192	U87-10Gy	U87	32.4461	31.081	-0.0620118	-0.101653	0.89095	0.940543	no
XLOC_001813	CDCP2	chr1:54604667-54618679	U87-10Gy	U87	0.0116676	0.00683272	-0.771981	0	1	1	no
XLOC_001814	CYB5RL	chr1:54635224-54665746	U87-10Gy	U87	2.84781	3.28685	0.206852	0.482379	0.399	0.56352	no
XLOC_001815	SSBP3	chr1:54665813-54872068	U87-10Gy	U87	18.2381	13.1036	-0.476989	-0.448439	0.4759	0.638083	no
XLOC_001816	FAM151A	chr1:55007773-55100417	U87-10Gy	U87	0	0.00668049	inf	0	1	1	no
XLOC_001817	PARS2	chr1:55221075-55230226	U87-10Gy	U87	3.40954	4.33831	0.347556	0.776171	0.18345	0.323263	no
XLOC_001818	TTC22	chr1:55246751-55266941	U87-10Gy	U87	0	0	0	0	1	1	no
XLOC_001819	DHCR24	chr1:55312801-55352927	U87-10Gy	U87	43.8037	32.246	-0.441933	-0.88204	0.1271	0.245792	no
XLOC_001820	USP24	chr1:55532031-55683128	U87-10Gy	U87	19.0715	19.0866	0.00114149	0.00205001	0.99665	0.998043	no
XLOC_001821	-	chr1:56784056-56798039	U87-10Gy	U87	8.16854	2.7484	-1.57148	-10.4353	0.07485	0.163261	no
XLOC_001822	PLPP3	chr1:56956903-57045392	U87-10Gy	U87	14.7327	8.16227	-0.851982	-1.98274	0.0006	0.00250886	yes
XLOC_001823	LOC101929935	chr1:57093463-57181008	U87-10Gy	U87	0	0	0	0	1	1	no
XLOC_001824	C1orf168	chr1:57184476-57285369	U87-10Gy	U87	0	0	0	0	1	1	no
XLOC_001825	C8B	chr1:57394882-57431813	U87-10Gy	U87	0	0	0	0	1	1	no
XLOC_001826	DAB1	chr1:57460490-58716211	U87-10Gy	U87	0.00275324	0.0147389	2.42043	0	1	1	no
XLOC_001827	-	chr1:58741572-58878198	U87-10Gy	U87	0.603444	0.648987	0.104969	0.164428	0.77115	0.867039	no
XLOC_001828	OMA1	chr1:58945813-59012611	U87-10Gy	U87	9.85917	13.0459	0.404054	0.936408	0.1062	0.215058	no
XLOC_001829	TACSTD2	chr1:59041094-59043166	U87-10Gy	U87	0.15143	0.0665399	-1.18636	0	1	1	no
XLOC_001830	-	chr1:59048211-59052361	U87-10Gy	U87	1.66196	1.25135	-0.409402	-0.829636	0.1514	0.280017	no
XLOC_001831	MYSM1	chr1:59120410-59165841	U87-10Gy	U87	4.85054	4.36567	-0.151943	-0.351998	0.54265	0.696966	no
XLOC_001832	JUN	chr1:59245859-59370188	U87-10Gy	U87	97.5274	82.0165	-0.249893	-0.542031	0.38805	0.552538	no
XLOC_001833	LINC01135	chr1:59245859-59370188	U87-10Gy	U87	0.268493	0.475086	0.823306	0.0739557	0.6907	0.81198	no
XLOC_001834	LINC01358	chr1:59486049-59569487	U87-10Gy	U87	0.297037	0.20628	-0.526039	0	1	1	no
XLOC_001835	HSD52	chr1:59597607-59612479	U87-10Gy	U87	0.0405023	0.0444456	0.134036	0	1	1	no
XLOC_001836	-	chr1:59758997-60254501	U87-10Gy	U87	1.74994	3.09731	0.823713	0.363242	0.56285	0.71451	no
XLOC_001837	MIR4711	chr1:59758997-60254501	U87-10Gy	U87	0	0	0	0	1	1	no
XLOC_001838	CYP2J2	chr1:60358979-60392470	U87-10Gy	U87	0.0782024	0.0891672	0.189301	0	1	1	no
XLOC_001839	C1orf87	chr1:60456065-60539442	U87-10Gy	U87	0	0	0	0	1	1	no
XLOC_001840	LINC01748	chr1:60981387-61088357	U87-10Gy	U87	0	0.00389338	inf	0	1	1	no
XLOC_001841	LOC101926964	chr1:61125302-61291256	U87-10Gy	U87	0	0	0	0	1	1	no
XLOC_001842	NFIA-AS2	chr1:61405915-61436448	U87-10Gy	U87	0	0	0	0	1	1	no
XLOC_001843	NFIA-AS1	chr1:61542945-61928460	U87-10Gy	U87	0	0	0	0	1	1	no
XLOC_001844	TM2D1	chr1:62145231-62191095	U87-10Gy	U87	12.7638	16.9591	0.410001	0.795916	0.16485	0.298106	no
XLOC_001845	MIR3116-2	chr1:62207676-62629591	U87-10Gy	U87	0	0	0	0	1	1	no
XLOC_001846	KANK4	chr1:62701836-62785085	U87-10Gy	U87	0	0	0	0	1	1	no
XLOC_001847	DOCK7	chr1:62901974-63214607	U87-10Gy	U87	12.1293	15.3376	0.338582	0.423796	0.43285	0.59735	no
XLOC_001848	LINC01739	chr1:63466167-63478142	U87-10Gy	U87	0	0	0	0	1	1	no
XLOC_001849	LINC00466	chr1:63624753-63782928	U87-10Gy	U87	0.0371735	0.00621858	-2.57962	0	1	1	no
XLOC_001850	FOXD3-AS1	chr1:63786554-63796465	U87-10Gy	U87	0.0630806	0.211723	1.74691	0	1	1	no
XLOC_001851	MIR6068	chr1:63786554-63796465	U87-10Gy	U87	0	0	0	0	1	1	no
XLOC_001852	ITGB3BP	chr1:63833255-64038528	U87-10Gy	U87	29.8586	44.2078	0.566152	1.18893	0.1714	0.307092	no
XLOC_001853	ROR1-AS1	chr1:64239689-64647179	U87-10Gy	U87	2.88118	0.267931	-3.42672	-4.67004	5e-05	0.000252441	yes
XLOC_001854	JAK1	chr1:65210315-65533429	U87-10Gy	U87	62.3434	44.6293	-0.482245	-0.991825	0.10555	0.214075	no
XLOC_001855	LINC01359	chr1:65210315-65533429	U87-10Gy	U87	0	0	0	0	1	1	no
XLOC_001856	MIR101-1,MIR3671	chr1:65210315-65533429	U87-10Gy	U87	0.163766	0.317908	0.956973	0	1	1	no
XLOC_001857	LOC101927139	chr1:66258192-66840262	U87-10Gy	U87	0	0	0	0	1	1	no
XLOC_001858	SGIP1	chr1:66942545-67216822	U87-10Gy	U87	0	1.40126	inf	#NAME?	0.1828	0.322404	no
XLOC_001859	SGIP1	chr1:66942545-67216822	U87-10Gy	U87	0.0117245	0.0711584	2.6015	0	1	1	no
XLOC_001860	INSL5	chr1:67263423-67266942	U87-10Gy	U87	0	0	0	0	1	1	no
XLOC_001861	WDR78	chr1:67278571-67457458	U87-10Gy	U87	1.5357	1.9387	0.336198	0.199746	0.7233	0.835141	no
XLOC_001862	SLC35D1	chr1:67464348-67520084	U87-10Gy	U87	8.62362	5.75067	-0.584562	-1.35454	0.0183	0.0512361	no
XLOC_001863	C1orf141	chr1:67557858-67600654	U87-10Gy	U87	0	0.005876	inf	0	1	1	no
XLOC_001864	SERBP1	chr1:67772626-67896741	U87-10Gy	U87	38.1639	26.7622	-0.512012	-1.06048	0.0686	0.152327	no
XLOC_001865	GNG12	chr1:68167148-68698705	U87-10Gy	U87	57.5063	60.1138	0.0639752	0.0945713	0.87215	0.929871	no
XLOC_001866	DIRAS3	chr1:68167148-68698705	U87-10Gy	U87	5.77654	9.67054	0.743392	0.279737	0.69755	0.817031	no
XLOC_001867	WLS	chr1:68167148-68698705	U87-10Gy	U87	38.6595	104.583	1.43576	1.57365	0.00825	0.0257577	yes
XLOC_001868	MIR1262	chr1:68167148-68698705	U87-10Gy	U87	0	0	0	0	1	1	no
XLOC_001869	RPE65	chr1:68894506-68915642	U87-10Gy	U87	0	0.00821527	inf	0	1	1	no
XLOC_001870	DEPDC1	chr1:68939834-69004310	U87-10Gy	U87	14.9974	17.1157	0.190603	0.463468	0.4525	0.616363	no
XLOC_001871	LRRC40	chr1:70610484-70671361	U87-10Gy	U87	12.4198	11.0123	-0.173526	-0.456198	0.4717	0.633999	no
XLOC_001872	ANKRD13C	chr1:70724626-70833937	U87-10Gy	U87	7.74957	7.98048	0.0423604	0.0900921	0.87875	0.933856	no
XLOC_001873	PTGER3	chr1:71318035-71546989	U87-10Gy	U87	0.0961457	0.0709519	-0.438381	0	1	1	no
XLOC_001874	ZRANB2	chr1:71318035-71546989	U87-10Gy	U87	44.1541	44.6969	0.0176299	0.0383905	0.94825	0.971892	no
XLOC_001875	MIR186	chr1:71318035-71546989	U87-10Gy	U87	0	0	0	0	1	1	no
XLOC_001876	NEGR1	chr1:71868624-72748301	U87-10Gy	U87	1.88363	3.54986	0.914243	1.086	0.0599	0.136652	no
XLOC_001877	NEGR1-IT1	chr1:71868624-72748301	U87-10Gy	U87	0	0	0	0	1	1	no
XLOC_001878	LRRIQ3	chr1:74491701-74663871	U87-10Gy	U87	2.03633	2.78184	0.450072	0.735738	0.19855	0.342915	no
XLOC_001879	ERICH3	chr1:75033794-75139422	U87-10Gy	U87	0.00581238	0.00554993	-0.0666607	0	1	1	no
XLOC_001880	CRYZ	chr1:75167081-75232465	U87-10Gy	U87	27.5975	34.3279	0.314842	0.527393	0.35895	0.522258	no
XLOC_001881	SLC44A5	chr1:75667815-76082261	U87-10Gy	U87	0.0227437	0.0177761	-0.355528	0	1	1	no
XLOC_001882	DLSTP1	chr1:76189926-76229363	U87-10Gy	U87	0.27327	0.207433	-0.39768	0	1	1	no
XLOC_001883	ASB17	chr1:76251878-76521274	U87-10Gy	U87	0	0	0	0	1	1	no
XLOC_001884	-	chr1:77165442-77166685	U87-10Gy	U87	859.779	617.184	-0.478264	-0.686648	0.2321	0.380689	no
XLOC_001885	PIGK	chr1:77554666-77685132	U87-10Gy	U87	23.5317	20.4374	-0.203388	-0.46006	0.42555	0.590175	no
XLOC_001886	ZZZ3	chr1:78025761-78150154	U87-10Gy	U87	14.5448	16.5136	0.183152	0.396759	0.4836	0.645074	no
XLOC_001887	USP33	chr1:78161673-78225713	U87-10Gy	U87	16.1835	17.3855	0.103368	0.23577	0.67875	0.803166	no
XLOC_001888	NEXN-AS1	chr1:78347032-78409641	U87-10Gy	U87	0.194302	0.131993	-0.557843	0	1	1	no
XLOC_001889	FUBP1	chr1:78409735-78483648	U87-10Gy	U87	36.4888	34.3926	-0.0853573	-0.185946	0.7796	0.872531	no
XLOC_001890	ADGRL4	chr1:79355448-79472495	U87-10Gy	U87	0.00920179	0.037961	2.04453	0	1	1	no
XLOC_001891	LOC101927434	chr1:81979564-82023387	U87-10Gy	U87	0	0	0	0	1	1	no
XLOC_001892	LINC01361	chr1:83439565-83451891	U87-10Gy	U87	0.0497316	0.0628001	0.336604	0	1	1	no
XLOC_001893	LINC01725	chr1:84041470-84326679	U87-10Gy	U87	0	0	0	0	1	1	no
XLOC_001894	LOC101927560	chr1:84041470-84326679	U87-10Gy	U87	0	0	0	0	1	1	no
XLOC_001895	TTLL7	chr1:84330714-84464948	U87-10Gy	U87	3.04427	3.40335	0.160857	0.309981	0.58055	0.729115	no
XLOC_001896	PRKACB	chr1:84541951-84704181	U87-10Gy	U87	0.0660394	0.0766828	0.215575	0	1	1	no
XLOC_001897	SAMD13	chr1:84759050-84816481	U87-10Gy	U87	0.0445848	0.0368154	-0.276243	0	1	1	no
XLOC_001898	UOX	chr1:84830640-84850484	U87-10Gy	U87	0.0344621	0.0110074	-1.64653	0	1	1	no
XLOC_001899	GNG5	chr1:84944919-85040168	U87-10Gy	U87	53.9828	76.1767	0.496851	1.15411	0.1975	0.341609	no
XLOC_001900	CTBS	chr1:84944919-85040168	U87-10Gy	U87	6.36592	3.48868	-0.867689	-0.388078	0.41715	0.581544	no
XLOC_001901	LINC01461	chr1:85063634-85086714	U87-10Gy	U87	0	0	0	0	1	1	no
XLOC_001902	LINC01555	chr1:85093912-85100703	U87-10Gy	U87	0.011445	0.0298624	1.38361	0	1	1	no
XLOC_001903	SSX2IP	chr1:85109389-85156240	U87-10Gy	U87	5.67775	6.07742	0.0981391	0.231431	0.6877	0.809956	no
XLOC_001904	LPAR3	chr1:85277314-85359009	U87-10Gy	U87	0.0129646	0	#NAME?	0	1	1	no
XLOC_001905	MCOLN2	chr1:85391259-85462818	U87-10Gy	U87	0.35537	2.93147	3.04423	4.34697	5e-05	0.000252441	yes
XLOC_001906	MCOLN3	chr1:85483764-85514223	U87-10Gy	U87	0	0.00398007	inf	0	1	1	no
XLOC_001907	SYDE2	chr1:85622977-85666805	U87-10Gy	U87	0.544739	0.367889	-0.566296	-1.02898	0.07635	0.165852	no
XLOC_001908	C1orf52	chr1:85715636-85725355	U87-10Gy	U87	2.8717	3.21445	0.162669	0.3701	0.52095	0.678419	no
XLOC_001909	BCL10	chr1:85731459-85743771	U87-10Gy	U87	3.25836	4.36679	0.422428	0.96702	0.0904	0.189743	no
XLOC_001910	DDAH1	chr1:85784167-86044128	U87-10Gy	U87	4.60617	2.6139	-0.817364	-1.4453	0.01615	0.0459928	yes
XLOC_001911	ZNHIT6	chr1:86115105-86174116	U87-10Gy	U87	3.52765	3.67037	0.0572175	0.135815	0.813	0.893665	no
XLOC_001912	COL24A1	chr1:86194915-86622719	U87-10Gy	U87	0.00328185	0.0130689	1.99356	0	1	1	no
XLOC_001913	ODF2L	chr1:86812506-86862026	U87-10Gy	U87	2.2532	2.43869	0.114135	0.218918	0.69655	0.816286	no
XLOC_001914	MIR7856	chr1:86812506-86862026	U87-10Gy	U87	0	0	0	0	1	1	no
XLOC_001915	LOC105378828	chr1:87012758-87170176	U87-10Gy	U87	0.234057	0.304578	0.379954	0	1	1	no
XLOC_001916	SELENOF	chr1:87328127-87380260	U87-10Gy	U87	37.3567	45.7148	0.291293	0.67624	0.2367	0.385726	no
XLOC_001917	LINC01364	chr1:87819209-87837338	U87-10Gy	U87	0	0	0	0	1	1	no
XLOC_001918	PKN2-AS1	chr1:89003195-89301938	U87-10Gy	U87	0.0200989	0.0614937	1.61332	0	1	1	no
XLOC_001919	GTF2B	chr1:89318320-89357301	U87-10Gy	U87	12.7538	13.813	0.115093	0.327699	0.63645	0.772084	no
XLOC_001920	KYAT3,RBMXL1	chr1:89386726-89458652	U87-10Gy	U87	6.9232	7.24796	0.0661355	0.153174	0.80715	0.889956	no
XLOC_001921	GBP1,GBP2,GBP3,GBP7	chr1:89472359-89641723	U87-10Gy	U87	18.1892	18.4899	0.0236579	0.0545558	0.92885	0.961629	no
XLOC_001922	GBP4	chr1:89646830-89664633	U87-10Gy	U87	0.065722	0.0286457	-1.19806	0	1	1	no
XLOC_001923	GBP5	chr1:89723498-89738561	U87-10Gy	U87	0.504853	0.168643	-1.58189	-2.41627	0.0001	0.000484068	yes
XLOC_001924	LOC729930	chr1:89754940-89756045	U87-10Gy	U87	0	0	0	0	1	1	no
XLOC_001925	FLJ27354	chr1:90090407-90185094	U87-10Gy	U87	0.0761404	0.124036	0.704028	0	1	1	no
XLOC_001926	GEMIN8P4	chr1:90458823-90460533	U87-10Gy	U87	0.532511	0.339358	-0.650005	-0.859269	0.134	0.255517	no
XLOC_001927	ZNF326	chr1:90460653-90501089	U87-10Gy	U87	0	0	0	0	1	1	no
XLOC_001928	BARHL2	chr1:91177578-91182794	U87-10Gy	U87	0	0	0	0	1	1	no
XLOC_001929	LOC105378853	chr1:91248267-91317267	U87-10Gy	U87	0.809081	0.607193	-0.414128	-0.586163	0.3094	0.467381	no
XLOC_001930	ZNF644	chr1:91380856-91487812	U87-10Gy	U87	6.73778	5.27283	-0.353696	-0.72945	0.1991	0.343511	no
XLOC_001931	HFM1	chr1:91726322-91870426	U87-10Gy	U87	0.00881959	0.00933646	0.0821627	0	1	1	no
XLOC_001932	-	chr1:92033700-92035466	U87-10Gy	U87	0.771104	1.12517	0.545152	1.09526	0.3896	0.554051	no
XLOC_001933	TGFBR3	chr1:92145899-92371559	U87-10Gy	U87	2.58243	1.48921	-0.794181	-1.83598	0.0015	0.00573026	yes
XLOC_001934	EPHX4	chr1:92486979-92529201	U87-10Gy	U87	0	0.00388515	inf	0	1	1	no
XLOC_001935	SETSIP	chr1:92539992-92541029	U87-10Gy	U87	0.320024	0.249329	-0.360129	0	1	1	no
XLOC_001936	GLMN	chr1:92711720-92867621	U87-10Gy	U87	2.41975	2.05459	-0.236007	-0.285468	0.6685	0.795588	no
XLOC_001937	GFI1	chr1:92940317-92952433	U87-10Gy	U87	0.0204274	0.037066	0.859591	0	1	1	no
XLOC_001938	EVI5	chr1:92974252-93257961	U87-10Gy	U87	1.43707	1.39559	-0.0422522	-0.0968467	0.8676	0.927159	no
XLOC_001939	FAM69A	chr1:93297542-93427079	U87-10Gy	U87	7.59199	7.24329	-0.0678331	-0.0350294	0.95125	0.973453	no
XLOC_001940	TMED5	chr1:93615298-93646246	U87-10Gy	U87	8.58351	8.50484	-0.0132825	-0.0310692	0.95945	0.977826	no
XLOC_001941	CCDC18-AS1	chr1:93646265-93811393	U87-10Gy	U87	0.945438	1.05479	0.157903	0.161285	0.76595	0.863688	no
XLOC_001942	BCAR3	chr1:94027297-94312706	U87-10Gy	U87	18.7513	14.7462	-0.346652	-0.88761	0.1581	0.288971	no
XLOC_001943	DNTTIP2	chr1:94333753-94345816	U87-10Gy	U87	23.3533	21.3073	-0.132281	-0.306739	0.5956	0.741143	no
XLOC_001944	GCLM	chr1:94350755-94375154	U87-10Gy	U87	6.33626	5.8986	-0.10326	-0.244691	0.66845	0.795558	no
XLOC_001945	ABCA4	chr1:94458393-94586705	U87-10Gy	U87	0.0228335	0.0193415	-0.239451	0	1	1	no
XLOC_001946	ARHGAP29	chr1:94634083-94713316	U87-10Gy	U87	5.30208	2.92945	-0.855927	-2.01678	0.00065	0.00269921	yes
XLOC_001947	F3	chr1:94994731-95007413	U87-10Gy	U87	16.7917	4.70818	-1.83451	-4.29015	5e-05	0.000252441	yes
XLOC_001948	SLC44A3-AS1	chr1:95123088-95285837	U87-10Gy	U87	0.151531	0.516539	1.76927	1.51301	0.01705	0.048217	yes
XLOC_001949	MIR378G	chr1:95123088-95285837	U87-10Gy	U87	0	0	0	0	1	1	no
XLOC_001950	CNN3	chr1:95362504-95392779	U87-10Gy	U87	69.4958	43.9344	-0.661574	-1.48296	0.0096	0.0293907	yes
XLOC_001951	ALG14	chr1:95447281-95538523	U87-10Gy	U87	8.34511	11.9114	0.513338	0.945011	0.0932	0.194436	no
XLOC_001952	LOC101928118	chr1:95558072-95712969	U87-10Gy	U87	0.0164923	0.0349939	1.08531	0	1	1	no
XLOC_001953	LINC01760	chr1:95776483-95783819	U87-10Gy	U87	0	0	0	0	1	1	no
XLOC_001954	LINC01650	chr1:95816806-95817663	U87-10Gy	U87	0	0	0	0	1	1	no
XLOC_001955	LINC01787	chr1:96719624-96839681	U87-10Gy	U87	0	0	0	0	1	1	no
XLOC_001956	DPYD	chr1:97543299-98386810	U87-10Gy	U87	12.5777	15.0832	0.262079	0.447317	0.45775	0.621297	no
XLOC_001957	LINC01930	chr1:98399029-98420335	U87-10Gy	U87	0.02279	0.0358194	0.652341	0	1	1	no
XLOC_001958	MIR137,MIR137HG	chr1:98453555-98515249	U87-10Gy	U87	0.218084	0.0428117	-2.34881	0	1	1	no
XLOC_001959	MIR2682	chr1:98453555-98515249	U87-10Gy	U87	0	0	0	0	1	1	no
XLOC_001960	PLPPR5	chr1:99355800-99614408	U87-10Gy	U87	0	0.00256783	inf	0	1	1	no
XLOC_001961	LINC01708	chr1:99937975-99953360	U87-10Gy	U87	0.0691225	0	#NAME?	0	1	1	no
XLOC_001962	FRRS1	chr1:100111226-100232187	U87-10Gy	U87	3.58179	2.7944	-0.358145	-0.154217	0.77775	0.87122	no
XLOC_001963	SLC35A3	chr1:100433803-100492964	U87-10Gy	U87	0.247503	0.146061	-0.76088	0	1	1	no
XLOC_001964	SASS6	chr1:100549100-100643829	U87-10Gy	U87	5.23736	4.64797	-0.172237	-0.274725	0.65395	0.785086	no
XLOC_001965	LRRC39	chr1:100549100-100643829	U87-10Gy	U87	0.729475	0.720362	-0.018137	-0.0122544	0.98275	0.990403	no
XLOC_001966	DBT	chr1:100652477-100715409	U87-10Gy	U87	2.95144	3.60591	0.288947	0.676667	0.23995	0.389328	no
XLOC_001967	RTCA-AS1	chr1:100723974-100758421	U87-10Gy	U87	0.807448	1.82739	1.17834	0.49776	0.3821	0.546451	no
XLOC_001968	LINC01349	chr1:101092605-101112560	U87-10Gy	U87	0.0348398	0	#NAME?	0	1	1	no
XLOC_001969	EXTL2	chr1:101337038-101447318	U87-10Gy	U87	8.92919	10.7955	0.273835	0.449838	0.4665	0.629363	no
XLOC_001970	DPH5	chr1:101455179-101552935	U87-10Gy	U87	20.8563	27.4439	0.395997	0.971859	0.1571	0.287627	no
XLOC_001971	LOC101928370	chr1:101700428-101702084	U87-10Gy	U87	0.0201062	0	#NAME?	0	1	1	no
XLOC_001972	OLFM3	chr1:102268122-102462790	U87-10Gy	U87	0	0	0	0	1	1	no
XLOC_001973	COL11A1	chr1:103341493-103574325	U87-10Gy	U87	0.0370784	0.0990697	1.41787	0	1	1	no
XLOC_001974	LOC101928436	chr1:103959702-104068133	U87-10Gy	U87	0	0	0	0	1	1	no
XLOC_001975	AMY1C	chr1:104230036-104239076	U87-10Gy	U87	0	0	0	0	1	1	no
XLOC_001976	LINC01676	chr1:106132315-106161557	U87-10Gy	U87	0.0636628	0	#NAME?	0	1	1	no
XLOC_001977	LINC01677	chr1:106470245-106570875	U87-10Gy	U87	0	0	0	0	1	1	no
XLOC_001978	NTNG1	chr1:107682539-108027521	U87-10Gy	U87	2.93327	2.39661	-0.291518	-0.176063	0.7641	0.862517	no
XLOC_001979	VAV3	chr1:108113781-108537229	U87-10Gy	U87	7.36025	8.15782	0.148429	0.340924	0.5508	0.704295	no
XLOC_001980	SLC25A24	chr1:108677343-109014423	U87-10Gy	U87	12.0507	9.60218	-0.327687	-0.784741	0.18865	0.329979	no
XLOC_001981	NBPF4	chr1:108677343-109014423	U87-10Gy	U87	0	0	0	0	1	1	no
XLOC_001982	HENMT1	chr1:109190909-109204148	U87-10Gy	U87	0	0	0	0	1	1	no
XLOC_001983	AKNAD1	chr1:109358519-109401146	U87-10Gy	U87	0.456042	1.4497	1.66852	2.56647	0.00015	0.000705346	yes
XLOC_001984	CLCC1	chr1:109419586-109506136	U87-10Gy	U87	13.6878	15.6383	0.192197	0.287105	0.61745	0.75785	no
XLOC_001985	WDR47	chr1:109512837-109584850	U87-10Gy	U87	6.51599	6.70225	0.0406624	0.0958406	0.86225	0.923949	no
XLOC_001986	TAF13	chr1:109605108-109639556	U87-10Gy	U87	164.913	171.899	0.0598592	0.180708	0.8678	0.927263	no
XLOC_001987	C1orf194	chr1:109648367-109749700	U87-10Gy	U87	0.161029	0.316317	0.974055	0	1	1	no
XLOC_001988	CELSR2	chr1:109792247-109818378	U87-10Gy	U87	0.951594	1.85467	0.962742	0.799457	0.1397	0.26356	no
XLOC_001989	PSRC1	chr1:109822175-109825802	U87-10Gy	U87	18.9863	21.4381	0.175217	0.41152	0.4718	0.634091	no
XLOC_001990	MYBPHL	chr1:109834986-109849663	U87-10Gy	U87	0.05025	0	#NAME?	0	1	1	no
XLOC_001991	SORT1	chr1:109852122-109940567	U87-10Gy	U87	6.63887	8.19733	0.304217	0.711883	0.2144	0.361333	no
XLOC_001992	PSMA5	chr1:109941652-109972917	U87-10Gy	U87	33.6343	39.029	0.214611	0.468359	0.41435	0.578693	no
XLOC_001993	AMIGO1	chr1:110046800-110052370	U87-10Gy	U87	0.532576	0.655689	0.300022	0.480198	0.40645	0.570845	no
XLOC_001994	GNAT2	chr1:110145888-110160921	U87-10Gy	U87	1.52946	2.44532	0.677003	1.19982	0.03195	0.0822382	no
XLOC_001995	GSTM3	chr1:110276553-110283660	U87-10Gy	U87	0.00271383	0.0848007	4.96567	0	1	1	no
XLOC_001996	EPS8L3	chr1:110292701-110306644	U87-10Gy	U87	0	0	0	0	1	1	no
XLOC_001997	CSF1	chr1:110453133-110473616	U87-10Gy	U87	1.51947	1.72299	0.181345	0.0498398	0.93475	0.964585	no
XLOC_001998	ALX3	chr1:110574198-110615531	U87-10Gy	U87	0	0.0161749	inf	0	1	1	no
XLOC_001999	KCNC4-AS1	chr1:110751072-110777032	U87-10Gy	U87	0.0767979	0.0140419	-2.45133	0	1	1	no
[truncated: 30,989 more rows]
