# Supplementary material for: Identification of radiation responsive genes and transcriptome profiling via complete RNA sequencing in a stable radioresistant U87 glioblastoma model
Source: Oncotarget. 2018 May 4;9(34):23532–42. doi: 10.18632/oncotarget.25247 (PMC5955095; doi:10.18632/oncotarget.25247)
Supplement: Supplementary file 3 [file oncotarget-09-23532-s003.xlsx]

## Sheet: Sheet1
gene_id	gene	locus	sample_1	sample_2	value_1(U87-10gy)	value_2(U87)	log2(fold_change)	test_stat	p_value	q_value	significant
XLOC_000055	TP73	chr1:3568892-3663955	U87-10Gy	U87	1.18818	0.399746	-1.5716	-1.81288	0.00345	0.0120381	yes
XLOC_000199	FAM43B	chr1:20870560-20881513	U87-10Gy	U87	1.93427	0.925102	-1.06411	-1.8954	0.0014	0.00538737	yes
XLOC_000200	CDA	chr1:20915443-20945400	U87-10Gy	U87	12.6915	6.02876	-1.07393	-1.93403	0.0009	0.00361808	yes
XLOC_000205	ALPL	chr1:21835241-21904905	U87-10Gy	U87	4.60369	0.536326	-3.10161	-5.06192	5e-05	0.000252441	yes
XLOC_000264	TRNP1	chr1:27320066-27328024	U87-10Gy	U87	11.4111	3.43511	-1.73201	-3.87642	5e-05	0.000252441	yes
XLOC_000269	GPR3	chr1:27719119-27723071	U87-10Gy	U87	6.50127	2.59034	-1.32758	-2.96832	5e-05	0.000252441	yes
XLOC_000340	ZC3H12A	chr1:37917966-37949978	U87-10Gy	U87	41.1006	12.8453	-1.67792	-3.64365	5e-05	0.000252441	yes
XLOC_000429	DMBX1	chr1:46954485-46981887	U87-10Gy	U87	3.5229	1.29953	-1.43878	-2.59934	0.00105	0.00415038	yes
XLOC_000511	AK4	chr1:65613073-65697828	U87-10Gy	U87	18.1515	8.55977	-1.08445	-2.06817	0.00125	0.00486162	yes
XLOC_000680	CHI3L2	chr1:111770077-111786062	U87-10Gy	U87	18.5961	6.49632	-1.51731	-3.47832	5e-05	0.000252441	yes
XLOC_000681	CHIAP2	chr1:111823145-111828730	U87-10Gy	U87	0.395878	0.0661488	-2.58127	-2.30795	0.00155	0.00589802	yes
XLOC_000693	FAM19A3	chr1:113261533-113271022	U87-10Gy	U87	2.14504	0.305473	-2.81189	-3.29182	5e-05	0.000252441	yes
XLOC_000702	OLFML3	chr1:114522012-114524876	U87-10Gy	U87	108.939	22.9694	-2.24574	-5.03684	5e-05	0.000252441	yes
XLOC_000714	CD2	chr1:117286280-117311851	U87-10Gy	U87	0.868774	0.209043	-2.05518	-2.43395	0.00015	0.000705346	yes
XLOC_000818	LCE5A	chr1:152274261-152484653	U87-10Gy	U87	1.41011	0.26417	-2.41627	-3.55394	5e-05	0.000252441	yes
XLOC_000878	EFNA3	chr1:155051304-155060014	U87-10Gy	U87	3.67534	1.56693	-1.22994	-2.35492	5e-05	0.000252441	yes
XLOC_000940	CASQ1	chr1:160160284-160171676	U87-10Gy	U87	0.410058	0.0834275	-2.29723	-2.59865	0.00285	0.0101608	yes
XLOC_000979	PBX1	chr1:164528297-164821108	U87-10Gy	U87	0.672987	0.165848	-2.02072	-3.48998	5e-05	0.000252441	yes
XLOC_000989	LINC01363	chr1:167142162-167179013	U87-10Gy	U87	15.2731	4.29898	-1.82892	-3.67682	5e-05	0.000252441	yes
XLOC_001141	PPFIA4	chr1:202995623-203047864	U87-10Gy	U87	3.03256	1.17148	-1.3722	-3.08547	5e-05	0.000252441	yes
XLOC_001162	CDK18	chr1:205473683-205501921	U87-10Gy	U87	2.31699	0.233816	-3.3088	-5.38591	5e-05	0.000252441	yes
XLOC_001177	IL24	chr1:207070787-207095378	U87-10Gy	U87	5.37225	2.09279	-1.3601	-2.29046	0.0001	0.000484068	yes
XLOC_001203	DTL	chr1:212113302-212278348	U87-10Gy	U87	9.83379	4.05402	-1.27839	-1.64577	0.0064	0.020688	yes
XLOC_001219	KCNK2	chr1:215178884-215410436	U87-10Gy	U87	0.432783	0.109159	-1.98722	-2.46651	0.0001	0.000484068	yes
XLOC_001221	USH2A	chr1:215796235-216596738	U87-10Gy	U87	0.463869	0.156934	-1.56356	-2.09307	0.001	0.00397467	yes
XLOC_001279	URB2	chr1:229728856-229797923	U87-10Gy	U87	2.76971	1.30891	-1.08137	-1.37307	0.01675	0.0474718	yes
XLOC_001315	FMN2	chr1:240255184-240638489	U87-10Gy	U87	7.2174	3.31536	-1.12232	-2.00531	0.0004	0.00173411	yes
XLOC_001574	LINC01355	chr1:23606613-23619982	U87-10Gy	U87	0.943547	0.45909	-1.03932	-1.63053	0.0057	0.018701	yes
XLOC_001579	E2F2	chr1:23832164-23857775	U87-10Gy	U87	2.44164	0.901124	-1.43805	-3.01602	5e-05	0.000252441	yes
XLOC_001580	ID3	chr1:23884420-23886285	U87-10Gy	U87	156.92	73.0983	-1.10212	-3.15856	5e-05	0.000252441	yes
XLOC_001615	FAM46B	chr1:27331510-27339333	U87-10Gy	U87	1.96726	0.511448	-1.94353	-3.95219	5e-05	0.000252441	yes
XLOC_001682	CLSPN	chr1:36185459-36235586	U87-10Gy	U87	9.88191	4.27918	-1.20746	-2.60322	5e-05	0.000252441	yes
XLOC_001759	ZSWIM5	chr1:45482071-45672922	U87-10Gy	U87	0.985544	0.436864	-1.17374	-2.23882	5e-05	0.000252441	yes
XLOC_001853	ROR1-AS1	chr1:64239689-64647179	U87-10Gy	U87	2.88118	0.267931	-3.42672	-4.67004	5e-05	0.000252441	yes
XLOC_001923	GBP5	chr1:89723498-89738561	U87-10Gy	U87	0.504853	0.168643	-1.58189	-2.41627	0.0001	0.000484068	yes
XLOC_001947	F3	chr1:94994731-95007413	U87-10Gy	U87	16.7917	4.70818	-1.83451	-4.29015	5e-05	0.000252441	yes
XLOC_002153	RPTN	chr1:152126070-152131704	U87-10Gy	U87	0.36567	0.158524	-1.20584	-1.83417	0.00655	0.0211032	yes
XLOC_002197	KCNN3	chr1:154669941-154842754	U87-10Gy	U87	0.655257	0.0851036	-2.94477	-5.34567	5e-05	0.000252441	yes
XLOC_002205	MUC1	chr1:155158299-155162706	U87-10Gy	U87	2.1233	0.779119	-1.44639	-2.03734	5e-05	0.000252441	yes
XLOC_002405	EDEM3	chr1:184659624-184724041	U87-10Gy	U87	8.76914	4.28862	-1.03192	-2.3975	5e-05	0.000252441	yes
XLOC_002432	LINC00862	chr1:200311671-200343789	U87-10Gy	U87	0.339942	0.0711298	-2.25676	-2.09084	0.0016	0.0060654	yes
XLOC_002437	KIF21B	chr1:200938513-200992828	U87-10Gy	U87	2.55507	1.23285	-1.05136	-2.44866	5e-05	0.000252441	yes
XLOC_002478	NUAK2	chr1:205271190-205290919	U87-10Gy	U87	1.73282	0.590002	-1.55433	-3.07633	5e-05	0.000252441	yes
XLOC_002547	HHIPL2	chr1:222659459-222721543	U87-10Gy	U87	18.1637	7.75061	-1.22868	-2.86906	5e-05	0.000252441	yes
XLOC_002603	ABCB10	chr1:229652328-229694695	U87-10Gy	U87	5.07872	2.13892	-1.24758	-2.43316	5e-05	0.000252441	yes
XLOC_003029	PFKFB3	chr10:6186840-6277507	U87-10Gy	U87	19.4588	9.36996	-1.05431	-2.40555	5e-05	0.000252441	yes
XLOC_003095	LINC01516	chr10:25401986-25891157	U87-10Gy	U87	0.377809	0.0697039	-2.43835	-2.51053	0.00395	0.013555	yes
XLOC_003112	BAMBI	chr10:28966149-28979240	U87-10Gy	U87	3.3775	1.45737	-1.21259	-2.44043	5e-05	0.000252441	yes
XLOC_003234	MYPN	chr10:69865365-69971823	U87-10Gy	U87	11.2208	2.50944	-2.16074	-4.99347	5e-05	0.000252441	yes
XLOC_003247	HKDC1	chr10:70973204-71027315	U87-10Gy	U87	34.0545	16.1165	-1.0793	-2.44135	5e-05	0.000252441	yes
XLOC_003255	ADAMTS14	chr10:72432261-72522195	U87-10Gy	U87	1.4531	0.537239	-1.4355	-2.17706	0.0001	0.000484068	yes
XLOC_003261	CDH23	chr10:73156690-73575704	U87-10Gy	U87	51.0906	4.13486	-3.62715	-6.29139	5e-05	0.000252441	yes
XLOC_003307	DYDC2	chr10:82095860-82127829	U87-10Gy	U87	2.25781	0.726767	-1.63536	-2.9057	5e-05	0.000252441	yes
XLOC_003324	LDB3	chr10:88426563-88685416	U87-10Gy	U87	1.95474	0.287354	-2.76607	-1.7516	0.0062	0.020129	yes
XLOC_003334	PAPSS2	chr10:89419475-89507586	U87-10Gy	U87	13.426	6.57767	-1.02938	-2.42542	5e-05	0.000252441	yes
XLOC_003409	ABCC2	chr10:101542348-101613350	U87-10Gy	U87	22.35	8.51657	-1.39193	-3.14941	5e-05	0.000252441	yes
XLOC_003559	C10orf91	chr10:134257667-134262824	U87-10Gy	U87	0.760684	0.243425	-1.64382	-1.86004	0.0013	0.00503904	yes
XLOC_003571	CYP2E1	chr10:135340866-135352620	U87-10Gy	U87	0.90083	0.401543	-1.1657	-1.62736	0.0061	0.0198513	yes
XLOC_003657	NEBL	chr10:21068902-21463852	U87-10Gy	U87	0.363	0.062452	-2.53915	-3.6346	5e-05	0.000252441	yes
XLOC_003675	FAM238B	chr10:26932036-26965012	U87-10Gy	U87	1.17557	0.389662	-1.59306	-1.92905	0.00175	0.00657554	yes
XLOC_003695	KIAA1462	chr10:30301728-30404423	U87-10Gy	U87	4.20167	1.81693	-1.20946	-2.29481	5e-05	0.000252441	yes
XLOC_003750	SYT15	chr10:46951471-46971586	U87-10Gy	U87	0.378126	0.147044	-1.36261	-1.35377	0.00625	0.0202594	yes
XLOC_003772	VSTM4	chr10:50222289-50323613	U87-10Gy	U87	8.10855	2.63899	-1.61946	-3.71282	5e-05	0.000252441	yes
XLOC_003776	DRGX	chr10:50572227-50604062	U87-10Gy	U87	4.61464	1.86679	-1.30566	-2.93795	5e-05	0.000252441	yes
XLOC_003791	LINC01468	chr10:54204460-54230293	U87-10Gy	U87	1.22675	0.20848	-2.55686	-2.18004	0.0001	0.000484068	yes
XLOC_003794	PCDH15	chr10:55562532-57051634	U87-10Gy	U87	7.48147	1.19111	-2.65102	-3.54658	5e-05	0.000252441	yes
XLOC_003847	P4HA1,PLA2G12B	chr10:74694519-74856848	U87-10Gy	U87	83.6024	36.4761	-1.19659	-2.57051	5e-05	0.000252441	yes
XLOC_003865	ZNF503	chr10:77039483-77171565	U87-10Gy	U87	42.7049	15.0412	-1.50548	-3.45546	5e-05	0.000252441	yes
XLOC_003906	CH25H	chr10:90964990-90967201	U87-10Gy	U87	16.0234	5.39164	-1.57138	-3.53415	5e-05	0.000252441	yes
XLOC_003916	ANKRD1	chr10:92671856-92681032	U87-10Gy	U87	2.07521	0.538294	-1.94679	-3.87621	5e-05	0.000252441	yes
XLOC_004033	ABLIM1	chr10:116190868-116659586	U87-10Gy	U87	2.14353	0.844625	-1.34361	-1.54614	0.0041	0.0139998	yes
XLOC_004079	ADAM12	chr10:127700953-128210010	U87-10Gy	U87	38.643	17.5282	-1.14053	-1.92187	0.0017	0.00640641	yes
XLOC_004093	BNIP3	chr10:133747468-133796031	U87-10Gy	U87	153.94	56.515	-1.44566	-2.61013	5e-05	0.000252441	yes
XLOC_004476	TMEM86A	chr11:18720196-18749091	U87-10Gy	U87	4.36217	0.907879	-2.26447	-4.49925	5e-05	0.000252441	yes
XLOC_004530	PRR5L	chr11:36317724-36486892	U87-10Gy	U87	5.30706	1.45464	-1.86725	-4.21122	5e-05	0.000252441	yes
XLOC_004551	TSPAN18	chr11:44785975-44972857	U87-10Gy	U87	0.351618	0.106673	-1.72082	-2.22738	0.0016	0.0060654	yes
XLOC_004646	FAM111B	chr11:58674989-58922827	U87-10Gy	U87	17.3523	5.22141	-1.73261	-1.91688	0.002	0.00741875	yes
XLOC_004649	DTX4	chr11:58938902-58980494	U87-10Gy	U87	8.02511	0.227687	-5.1394	-9.61332	5e-05	0.000252441	yes
XLOC_004677	ZP1	chr11:60635014-60643164	U87-10Gy	U87	4.65909	1.87219	-1.31532	-2.33033	0.00035	0.00153417	yes
XLOC_004679	TMEM132A	chr11:60691668-60720056	U87-10Gy	U87	33.4876	13.5027	-1.31038	-3.09059	5e-05	0.000252441	yes
XLOC_004703	ASRGL1	chr11:62104773-62160887	U87-10Gy	U87	0.464977	0.19441	-1.25806	-1.58301	0.0073	0.0231737	yes
XLOC_004970	ELMOD1	chr11:107461816-107537505	U87-10Gy	U87	2.7465	1.26715	-1.11601	-2.63134	5e-05	0.000252441	yes
XLOC_004987	LAYN	chr11:111411004-111441395	U87-10Gy	U87	33.8804	7.5078	-2.17399	-4.97779	5e-05	0.000252441	yes
XLOC_005137	MIR210HG	chr11:565656-568467	U87-10Gy	U87	2.5062	0.532278	-2.23525	-4.03946	5e-05	0.000252441	yes
XLOC_005318	IGSF22	chr11:18720196-18749091	U87-10Gy	U87	0.560857	0.0363208	-3.94877	-2.05755	0.00105	0.00415038	yes
XLOC_005323	E2F8	chr11:19245609-19263202	U87-10Gy	U87	7.59157	3.48704	-1.12239	-2.62649	5e-05	0.000252441	yes
XLOC_005341	LGR4	chr11:27385941-27503980	U87-10Gy	U87	14.4825	5.27778	-1.45631	-3.49683	5e-05	0.000252441	yes
XLOC_005492	SYT7	chr11:61281187-61355834	U87-10Gy	U87	0.891151	0.347999	-1.35659	-2.71486	5e-05	0.000252441	yes
XLOC_005624	MRGPRF	chr11:68767839-68786024	U87-10Gy	U87	67.3957	3.23252	-4.38193	-9.58244	5e-05	0.000252441	yes
XLOC_005669	GDPD5	chr11:75145684-75236958	U87-10Gy	U87	2.64723	1.03261	-1.3582	-2.49936	5e-05	0.000252441	yes
XLOC_005675	LRRC32	chr11:76368293-76381801	U87-10Gy	U87	8.66073	1.64057	-2.4003	-4.77257	5e-05	0.000252441	yes
XLOC_005755	MMP7	chr11:102391238-102401484	U87-10Gy	U87	7.92058	1.39507	-2.50526	-6.30065	5e-05	0.000252441	yes
XLOC_005761	MMP3	chr11:102654406-102714477	U87-10Gy	U87	450.824	81.3711	-2.46998	-4.55804	5e-05	0.000252441	yes
XLOC_005762	MMP12	chr11:102733459-102745764	U87-10Gy	U87	2.24009	0.709775	-1.65813	-3.53971	5e-05	0.000252441	yes
XLOC_005795	BTG4	chr11:111338255-111407756	U87-10Gy	U87	1.74786	0.585582	-1.57764	-2.06492	0.0046	0.0154762	yes
XLOC_005858	TRIM29	chr11:119981982-120008863	U87-10Gy	U87	0.461953	0.165035	-1.48497	-1.62896	0.00805	0.0252361	yes
XLOC_006112	WNT5B	chr12:1639104-1756498	U87-10Gy	U87	9.98063	3.81493	-1.38747	-1.72273	0.00565	0.0185598	yes
XLOC_006187	KLRF2	chr12:10026572-10084980	U87-10Gy	U87	1.2569	0.283698	-2.14744	-2.50771	5e-05	0.000252441	yes
XLOC_006240	SLCO1B3	chr12:20963637-21069843	U87-10Gy	U87	0.739603	0.150827	-2.29386	-2.97624	5e-05	0.000252441	yes
XLOC_006325	DNAJC22	chr12:49740429-49751589	U87-10Gy	U87	5.53961	2.39215	-1.21148	-2.75222	5e-05	0.000252441	yes
XLOC_006336	ASIC1	chr12:50451179-50477405	U87-10Gy	U87	8.19763	3.86268	-1.08561	-2.50268	5e-05	0.000252441	yes
XLOC_006382	HOXC10,HOXC9	chr12:54374862-54397252	U87-10Gy	U87	9.80405	3.62239	-1.43644	-3.46706	5e-05	0.000252441	yes
XLOC_006384	HOXC8	chr12:54397343-54407176	U87-10Gy	U87	4.74025	2.15979	-1.13407	-2.34786	5e-05	0.000252441	yes
XLOC_006385	HOXC4,HOXC5,HOXC6	chr12:54410613-54449814	U87-10Gy	U87	30.5811	13.4171	-1.18857	-3.05464	5e-05	0.000252441	yes
XLOC_006387	FLJ12825,LINC02381	chr12:54452037-54526782	U87-10Gy	U87	5.01098	1.634	-1.61669	-2.89149	5e-05	0.000252441	yes
XLOC_006513	LINC02407	chr12:76653662-76699749	U87-10Gy	U87	1.00841	0.373576	-1.43261	-2.19749	0.0004	0.00173411	yes
XLOC_006521	OTOGL	chr12:80434181-80773262	U87-10Gy	U87	1.89386	0.667235	-1.50506	-3.34605	5e-05	0.000252441	yes
XLOC_006547	LINC02392	chr12:90676276-90709630	U87-10Gy	U87	65.2428	10.8409	-2.58933	-6.01777	5e-05	0.000252441	yes
XLOC_006639	FAM222A	chr12:110152186-110211300	U87-10Gy	U87	1.50195	0.290588	-2.36979	-4.23477	5e-05	0.000252441	yes
XLOC_006687	BICDL1	chr12:120427614-120532299	U87-10Gy	U87	0.541682	0.198287	-1.44985	-2.12407	0.0008	0.00325337	yes
XLOC_006709	BCL7A	chr12:122459791-122499950	U87-10Gy	U87	6.82053	2.99453	-1.18756	-2.78026	5e-05	0.000252441	yes
XLOC_006879	CLEC2A	chr12:10026572-10084980	U87-10Gy	U87	5.31357	0.666428	-2.99516	-3.49047	5e-05	0.000252441	yes
XLOC_006928	ARHGDIB	chr12:15094948-15114704	U87-10Gy	U87	12.5044	4.44509	-1.49215	-3.16306	5e-05	0.000252441	yes
XLOC_006983	PKP2	chr12:32943679-33049780	U87-10Gy	U87	0.349941	0.0861039	-2.02296	-2.41509	0.0002	0.000919171	yes
XLOC_007008	AMIGO2	chr12:47468484-47630446	U87-10Gy	U87	15.0877	7.18046	-1.07122	-2.30496	0.0004	0.00173411	yes
XLOC_007043	C1QL4	chr12:49726199-49730971	U87-10Gy	U87	0.857551	0.273482	-1.64878	-2.71771	0.0004	0.00173411	yes
XLOC_007051	AQP5,LOC101927318	chr12:50344523-50361031	U87-10Gy	U87	0.908208	0.368937	-1.29965	-1.48467	0.0016	0.0060654	yes
XLOC_007075	KRT73,KRT75,KRT82	chr12:52787734-53012343	U87-10Gy	U87	17.972	5.89246	-1.60881	-3.93262	5e-05	0.000252441	yes
XLOC_007232	CSRP2	chr12:77252494-77272820	U87-10Gy	U87	9.51298	4.75018	-1.00192	-2.08151	0.00035	0.00153417	yes
XLOC_007260	DCN	chr12:91537053-91576901	U87-10Gy	U87	5.32499	0.961571	-2.46931	-5.43401	5e-05	0.000252441	yes
XLOC_007452	THRIL	chr12:125478186-125515815	U87-10Gy	U87	5.73548	2.85986	-1.00397	-2.01435	0.0003	0.0013329	yes
XLOC_007537	PDE3A	chr12:20522178-20837041	U87-10Gy	U87	28.3565	11.3287	-1.32369	-3.46654	5e-05	0.000252441	yes
XLOC_007689	TNFRSF19	chr13:24144508-24250244	U87-10Gy	U87	2.07793	1.03421	-1.00662	-1.99917	0.00055	0.00231832	yes
XLOC_007801	FAM124A	chr13:51796469-51858377	U87-10Gy	U87	1.55402	0.629864	-1.3029	-2.43945	5e-05	0.000252441	yes
XLOC_007984	GJB2	chr13:20761603-20767114	U87-10Gy	U87	6.76406	3.13462	-1.1096	-2.8897	5e-05	0.000252441	yes
XLOC_008054	SMAD9	chr13:37414791-37494520	U87-10Gy	U87	2.52111	0.826412	-1.60912	-3.3731	5e-05	0.000252441	yes
XLOC_008059	POSTN	chr13:38136718-38172981	U87-10Gy	U87	1.19162	0.115344	-3.36891	-4.09736	5e-05	0.000252441	yes
XLOC_008067	LINC00548	chr13:40653246-40794639	U87-10Gy	U87	0.788834	0.200388	-1.97693	-3.04093	5e-05	0.000252441	yes
XLOC_008101	LCP1	chr13:46700057-46785935	U87-10Gy	U87	76.2762	20.8106	-1.87392	-3.7343	5e-05	0.000252441	yes
XLOC_008283	LOC101928841	chr13:114053924-114068708	U87-10Gy	U87	1.41564	0.439013	-1.68912	-3.66756	5e-05	0.000252441	yes
XLOC_008428	ARHGEF40	chr14:21484921-21572863	U87-10Gy	U87	23.2824	11.1924	-1.05672	-2.10889	0.0003	0.0013329	yes
XLOC_008469	NFATC4	chr14:24836116-24848811	U87-10Gy	U87	6.67543	2.11361	-1.65915	-3.8067	5e-05	0.000252441	yes
XLOC_008477	FOXG1	chr14:29194447-29282607	U87-10Gy	U87	58.546	26.6946	-1.13302	-1.66019	0.00435	0.0147485	yes
XLOC_008518	FANCM	chr14:45605141-45670093	U87-10Gy	U87	1.55696	0.734352	-1.08419	-2.41716	5e-05	0.000252441	yes
XLOC_008533	FRMD6	chr14:51921229-52197444	U87-10Gy	U87	26.2899	10.7656	-1.28808	-2.43137	0.00015	0.000705346	yes
XLOC_008537	PTGER2	chr14:52780916-52796421	U87-10Gy	U87	8.56056	2.41897	-1.82331	-4.13506	5e-05	0.000252441	yes
XLOC_008567	LINC01500	chr14:59215159-59484046	U87-10Gy	U87	2.31105	0.845155	-1.45126	-1.98785	0.0048	0.0160643	yes
XLOC_008578	PRKCH	chr14:61744088-62017772	U87-10Gy	U87	6.17	2.85316	-1.11271	-2.33014	5e-05	0.000252441	yes
XLOC_008579	FLJ22447	chr14:62022989-62128684	U87-10Gy	U87	15.71	5.82359	-1.4317	-2.98448	5e-05	0.000252441	yes
XLOC_008591	PLEKHG3	chr14:65170986-65346750	U87-10Gy	U87	2.09984	0.301368	-2.80068	-5.2002	5e-05	0.000252441	yes
XLOC_008620	TTC9	chr14:71108503-71142077	U87-10Gy	U87	0.35941	0.0692946	-2.37481	-3.27412	5e-05	0.000252441	yes
XLOC_008681	NRXN3	chr14:78636691-80334633	U87-10Gy	U87	1.21576	0.407514	-1.57693	-3.20503	5e-05	0.000252441	yes
XLOC_008743	BDKRB1,BDKRB2	chr14:96671056-96736156	U87-10Gy	U87	72.8838	35.3196	-1.04513	-1.68593	0.00425	0.0144526	yes
XLOC_008758	CYP46A1	chr14:100150754-100193638	U87-10Gy	U87	0.920892	0.17422	-2.40212	-3.4873	0.0001	0.000484068	yes
XLOC_008882	EIF5	chr14:103785091-103811554	U87-10Gy	U87	75.4642	36.2436	-1.05806	-2.06882	0.0007	0.00288503	yes
XLOC_008913	TMEM121	chr14:105992887-105997657	U87-10Gy	U87	0.421812	0.127225	-1.72922	-1.58087	0.00495	0.0164993	yes
XLOC_008941	RNASE1	chr14:21269514-21271036	U87-10Gy	U87	21.0627	8.88378	-1.24545	-2.74296	5e-05	0.000252441	yes
XLOC_008942	RNASE2	chr14:21340925-21440772	U87-10Gy	U87	0.526619	0.131483	-2.00189	-2.70446	0.00025	0.0011285	yes
XLOC_008962	SLC7A7	chr14:23241871-23293195	U87-10Gy	U87	0.499853	0.243153	-1.03964	-1.33794	0.0077	0.0243023	yes
XLOC_008974	SLC7A8	chr14:23594503-23653068	U87-10Gy	U87	74.2811	30.2601	-1.29558	-2.66455	5e-05	0.000252441	yes
XLOC_008977	EFS,SLC22A17	chr14:23815329-23835903	U87-10Gy	U87	2.74742	1.29599	-1.08402	-2.52685	5e-05	0.000252441	yes
XLOC_008981	AP1G2,JPH4,ZFHX2	chr14:23980968-24048616	U87-10Gy	U87	4.85322	1.54649	-1.64994	-1.8071	0.0038	0.0131026	yes
XLOC_008998	STXBP6	chr14:25252639-25519503	U87-10Gy	U87	17.1745	6.0911	-1.4955	-2.82387	5e-05	0.000252441	yes
XLOC_009016	EGLN3	chr14:34393420-34487911	U87-10Gy	U87	2.73576	0.715211	-1.9355	-3.8164	5e-05	0.000252441	yes
XLOC_009021	BAZ1A	chr14:35221936-35345826	U87-10Gy	U87	17.8248	6.9998	-1.3485	-3.08048	5e-05	0.000252441	yes
XLOC_009024	NFKBIA	chr14:35870715-35873960	U87-10Gy	U87	157.711	75.1017	-1.07036	-2.83699	0.00025	0.0011285	yes
XLOC_009070	LINC00519	chr14:51771028-51795103	U87-10Gy	U87	1.18024	0.380281	-1.63394	-2.61136	0.00945	0.0289817	yes
XLOC_009097	C14orf37	chr14:58460288-58618957	U87-10Gy	U87	7.60349	3.21035	-1.24393	-2.28409	0.0001	0.000484068	yes
XLOC_009195	TGFB3	chr14:76424246-76449354	U87-10Gy	U87	5.96681	2.13252	-1.4844	-2.92855	5e-05	0.000252441	yes
XLOC_009236	GPR68	chr14:91694984-91720224	U87-10Gy	U87	12.8302	6.38274	-1.0073	-1.81978	0.00195	0.00725178	yes
XLOC_009241	FBLN5	chr14:92335754-92414358	U87-10Gy	U87	6.53892	2.65149	-1.30225	-2.939	5e-05	0.000252441	yes
XLOC_009245	LGMN	chr14:93170140-93215047	U87-10Gy	U87	34.3479	13.0437	-1.39687	-3.29112	5e-05	0.000252441	yes
XLOC_009261	SERPINA1	chr14:94843083-94857029	U87-10Gy	U87	12.6505	2.30441	-2.45672	-5.58096	5e-05	0.000252441	yes
XLOC_009279	BCL11B	chr14:99635624-99738050	U87-10Gy	U87	4.27978	0.906175	-2.23968	-5.10419	5e-05	0.000252441	yes
XLOC_009295	MOK	chr14:102690833-102771618	U87-10Gy	U87	49.2558	18.7757	-1.39143	-3.09455	5e-05	0.000252441	yes
XLOC_009586	WHAMMP2	chr15:28982728-29004185	U87-10Gy	U87	0.413721	0.0838909	-2.30207	-2.79142	5e-05	0.000252441	yes
XLOC_009763	TPM1	chr15:63334837-63364113	U87-10Gy	U87	471.25	230.832	-1.02965	-1.772	0.0025	0.009052	yes
XLOC_009825	LOXL1	chr15:74208234-74244482	U87-10Gy	U87	126.591	58.6483	-1.11002	-1.89791	0.0014	0.00538737	yes
XLOC_009828	ISLR	chr15:74466086-74469212	U87-10Gy	U87	0.63198	0.2	-1.65988	-2.16553	0.0011	0.00432984	yes
XLOC_010008	WHAMMP3	chr15:23185181-23208834	U87-10Gy	U87	1.31385	0.252539	-2.37922	-3.46386	5e-05	0.000252441	yes
XLOC_010029	FAM189A1	chr15:29412454-29862927	U87-10Gy	U87	2.55238	0.126184	-4.33824	-1.21007	0.01775	0.0499309	yes
XLOC_010049	FMN1	chr15:33057744-33486934	U87-10Gy	U87	5.97821	2.74454	-1.12315	-1.81299	0.0044	0.014891	yes
XLOC_010054	KATNBL1	chr15:34429268-34502336	U87-10Gy	U87	52.3878	19.7207	-1.40952	-2.68134	5e-05	0.000252441	yes
XLOC_010203	GOLGA2P11	chr15:62522521-62559606	U87-10Gy	U87	3.96938	1.51302	-1.39149	-2.70749	5e-05	0.000252441	yes
XLOC_010289	STRA6	chr15:74471775-74513884	U87-10Gy	U87	3.44192	0.323334	-3.41211	-4.80677	5e-05	0.000252441	yes
XLOC_010296	CYP1A1	chr15:75011882-75017951	U87-10Gy	U87	0.583565	0.139414	-2.06552	-2.61781	0.0001	0.000484068	yes
XLOC_010302	RPP25	chr15:75246782-75250201	U87-10Gy	U87	3.08174	1.39382	-1.1447	-2.3847	5e-05	0.000252441	yes
XLOC_010308	CSPG4	chr15:75966662-76005271	U87-10Gy	U87	19.8676	9.80734	-1.01849	-1.91897	0.00085	0.0034372	yes
XLOC_010328	CHRNB4	chr15:78915656-78933592	U87-10Gy	U87	0.53577	0.0952959	-2.49113	-2.28216	0.00045	0.00193006	yes
XLOC_010368	NMB	chr15:85198359-85202406	U87-10Gy	U87	97.6696	32.5328	-1.58602	-3.73332	5e-05	0.000252441	yes
XLOC_010609	SLC9A3R2	chr16:2076868-2089027	U87-10Gy	U87	7.8892	3.17181	-1.31457	-2.92908	5e-05	0.000252441	yes
XLOC_010644	IL32	chr16:3115103-3131762	U87-10Gy	U87	0.367265	0.13435	-1.45083	-0.666943	0.004	0.0137033	yes
XLOC_010675	ABAT	chr16:8768443-8878432	U87-10Gy	U87	3.02515	0.532382	-2.50647	-5.31912	5e-05	0.000252441	yes
XLOC_010694	MIR193BHG	chr16:14395304-14420487	U87-10Gy	U87	1.66789	0.387934	-2.10414	-1.60287	0.00605	0.0197158	yes
XLOC_010753	HS3ST2	chr16:22824986-22927660	U87-10Gy	U87	11.3525	2.98403	-1.92767	-4.1229	5e-05	0.000252441	yes
XLOC_010830	ITGAM,ITGAX	chr16:31271287-31394318	U87-10Gy	U87	27.6602	5.18337	-2.41585	-5.46373	5e-05	0.000252441	yes
XLOC_010831	ITGAD	chr16:31404316-31437826	U87-10Gy	U87	0.719271	0.118799	-2.59801	-2.01792	0.0017	0.00640641	yes
XLOC_010880	IRX6	chr16:55344461-55365203	U87-10Gy	U87	0.577874	0.236082	-1.29147	-1.77182	0.00255	0.00921246	yes
XLOC_011002	CHST4	chr16:71560022-71572493	U87-10Gy	U87	0.439335	0.0433866	-3.34	-2.38346	0.00225	0.0082483	yes
XLOC_011016	ZNRF1	chr16:75032873-75150670	U87-10Gy	U87	10.2941	4.33854	-1.24653	-2.23005	0.00095	0.0037947	yes
XLOC_011044	HSD17B2	chr16:82053231-82132139	U87-10Gy	U87	31.3832	12.8266	-1.29085	-2.99173	5e-05	0.000252441	yes
XLOC_011060	CRISPLD2	chr16:84853586-84943116	U87-10Gy	U87	1.15006	0.0756162	-3.92687	-5.16813	5e-05	0.000252441	yes
XLOC_011146	LMF1	chr16:903593-1031646	U87-10Gy	U87	2.833	1.39294	-1.0242	-2.29721	0.0001	0.000484068	yes
XLOC_011251	TEKT5	chr16:10675054-10788802	U87-10Gy	U87	1.14177	0.0512654	-4.47715	-4.07888	5e-05	0.000252441	yes
XLOC_011935	NT5M	chr17:17206642-17250977	U87-10Gy	U87	0.997488	0.449837	-1.1489	-1.56937	0.00195	0.00725178	yes
XLOC_011954	FBXW10,TRIM16L	chr17:18601316-18682662	U87-10Gy	U87	26.3452	13.0033	-1.01866	-2.77792	0.0001	0.000484068	yes
XLOC_011982	UBBP4	chr17:21729600-21731762	U87-10Gy	U87	5.55647	2.76203	-1.00844	-2.61577	0.00025	0.0011285	yes
XLOC_012037	RHBDL3	chr17:30593194-30651680	U87-10Gy	U87	0.623628	0.175942	-1.82559	-3.00893	5e-05	0.000252441	yes
XLOC_012181	FZD2	chr17:42634811-42638630	U87-10Gy	U87	12.5216	5.8775	-1.09114	-2.78577	5e-05	0.000252441	yes
XLOC_012231	ABI3	chr17:47283595-47300587	U87-10Gy	U87	0.37292	0.0362501	-3.36281	-2.2086	0.0102	0.0309696	yes
XLOC_012254	CACNA1G	chr17:48633567-48704832	U87-10Gy	U87	0.998693	0.10273	-3.28118	-3.09629	5e-05	0.000252441	yes
XLOC_012282	LPO	chr17:56315786-56345879	U87-10Gy	U87	1.86285	0.571563	-1.70452	-2.93052	5e-05	0.000252441	yes
XLOC_012385	SLC16A5	chr17:73075159-73102660	U87-10Gy	U87	0.780784	0.175955	-2.14971	-2.61685	5e-05	0.000252441	yes
XLOC_012611	MYH10	chr17:8377357-8534079	U87-10Gy	U87	1.78162	0.328821	-2.43782	-3.95635	5e-05	0.000252441	yes
XLOC_012639	HS3ST3A1	chr17:13393527-13506131	U87-10Gy	U87	42.4421	18.5124	-1.19701	-2.57894	5e-05	0.000252441	yes
XLOC_012761	SLFN11,SLFN13	chr17:33677328-33775856	U87-10Gy	U87	3.62976	1.70939	-1.08639	-1.95993	0.0028	0.010007	yes
XLOC_012776	CCL3	chr17:34415602-34417521	U87-10Gy	U87	3.22999	0.718817	-2.16783	-2.74319	5e-05	0.000252441	yes
XLOC_012783	LOC102723471	chr17:35218934-35301946	U87-10Gy	U87	1.32894	0.0401982	-5.047	-1.37181	0.0001	0.000484068	yes
XLOC_012793	EPOP	chr17:36827958-36831187	U87-10Gy	U87	3.71202	1.72472	-1.10584	-2.70096	5e-05	0.000252441	yes
XLOC_012809	STAC2	chr17:37366788-37382040	U87-10Gy	U87	24.8008	4.57612	-2.43819	-6.2129	5e-05	0.000252441	yes
XLOC_012865	KRT31,KRT34	chr17:39533729-39553844	U87-10Gy	U87	5.70424	2.60718	-1.12955	-2.39617	0.0001	0.000484068	yes
XLOC_012970	SP6	chr17:45922277-45933240	U87-10Gy	U87	5.39648	0.985103	-2.45367	-5.38749	5e-05	0.000252441	yes
XLOC_012990	GNGT2	chr17:47283595-47300587	U87-10Gy	U87	0.708144	0.0150601	-5.55524	-0.853707	0.0115	0.0343617	yes
XLOC_013007	COL1A1	chr17:48261456-48279114	U87-10Gy	U87	225.564	47.4618	-2.2487	-3.79806	5e-05	0.000252441	yes
XLOC_013068	BRIP1	chr17:59756546-59940920	U87-10Gy	U87	3.48125	1.2716	-1.45296	-3.36206	5e-05	0.000252441	yes
XLOC_013097	AXIN2	chr17:63524682-63557740	U87-10Gy	U87	3.00953	1.34646	-1.16036	-2.60007	5e-05	0.000252441	yes
XLOC_013463	MAPT	chr17_ctg5_hap1:762280-946818	U87-10Gy	U87	0.636582	0.103925	-2.61481	-3.88031	5e-05	0.000252441	yes
XLOC_013483	EMILIN2	chr18:2846748-3013347	U87-10Gy	U87	71.9282	5.327	-3.75516	-4.81542	5e-05	0.000252441	yes
XLOC_013538	CXADRP3	chr18:14467652-14498705	U87-10Gy	U87	5.46415	2.14393	-1.34974	-3.00974	5e-05	0.000252441	yes
XLOC_013661	SERPINB2	chr18:61554938-61571124	U87-10Gy	U87	10.2423	5.0406	-1.02288	-2.35963	5e-05	0.000252441	yes
XLOC_013732	LINC00668	chr18:6925116-6930003	U87-10Gy	U87	1.83133	0.685201	-1.41829	-2.72362	5e-05	0.000252441	yes
XLOC_013870	CCBE1	chr18:57098117-57364918	U87-10Gy	U87	7.81074	2.3545	-1.73004	-4.00457	5e-05	0.000252441	yes
XLOC_014073	ANKRD24	chr19:4183350-4224811	U87-10Gy	U87	2.20083	0.959763	-1.1973	-2.57912	5e-05	0.000252441	yes
XLOC_014074	EBI3	chr19:4229236-4237524	U87-10Gy	U87	20.107	1.23058	-4.03029	-7.82042	5e-05	0.000252441	yes
XLOC_014086	UHRF1	chr19:4903091-4962642	U87-10Gy	U87	13.0604	5.78856	-1.17393	-2.72413	5e-05	0.000252441	yes
XLOC_014220	IL27RA,RLN3	chr19:14138959-14163998	U87-10Gy	U87	1.96211	0.483005	-2.02229	-3.53128	5e-05	0.000252441	yes
XLOC_014243	UCA1	chr19:15939756-15947257	U87-10Gy	U87	1.28541	0.276783	-2.2154	-3.23656	5e-05	0.000252441	yes
XLOC_014317	ZNF493	chr19:21541734-21723469	U87-10Gy	U87	1.78022	0.458038	-1.95852	-2.8736	0.002	0.00741875	yes
XLOC_014347	ZNF536	chr19:30715690-31204369	U87-10Gy	U87	2.01575	0.753466	-1.4197	-2.94642	5e-05	0.000252441	yes
XLOC_014948	SEMA6B	chr19:4542599-4581735	U87-10Gy	U87	2.87418	1.01174	-1.50631	-3.27394	5e-05	0.000252441	yes
XLOC_014954	PTPRS	chr19:5205510-5340938	U87-10Gy	U87	25.1363	10.1582	-1.30713	-2.80276	5e-05	0.000252441	yes
XLOC_014979	C3	chr19:6677845-6720693	U87-10Gy	U87	151.422	40.3913	-1.90645	-3.75904	5e-05	0.000252441	yes
XLOC_015097	PALM3	chr19:14164178-14169971	U87-10Gy	U87	0.565018	0.179743	-1.65236	-2.15022	0.0007	0.00288503	yes
XLOC_015241	DMKN	chr19:35987907-36004708	U87-10Gy	U87	118.059	33.6684	-1.81004	-3.98697	5e-05	0.000252441	yes
XLOC_015242	SBSN	chr19:36014268-36019604	U87-10Gy	U87	407.724	153.01	-1.41396	-2.32301	5e-05	0.000252441	yes
XLOC_015252	NFKBID	chr19:36377665-36395173	U87-10Gy	U87	3.72397	1.83734	-1.01922	-2.41097	0.00025	0.0011285	yes
XLOC_015282	DPF1	chr19:38701645-38720354	U87-10Gy	U87	7.82734	3.46253	-1.17669	-2.66722	5e-05	0.000252441	yes
XLOC_015340	ATP1A3	chr19:42470602-42498428	U87-10Gy	U87	17.1619	6.90917	-1.31263	-3.08144	5e-05	0.000252441	yes
XLOC_015343	POU2F2	chr19:42590036-42661636	U87-10Gy	U87	25.6398	12.1261	-1.08027	-2.05358	0.00125	0.00486162	yes
XLOC_015357	PSG1,PSG11,PSG2,PSG7	chr19:43370612-43709926	U87-10Gy	U87	4.44857	0.995015	-2.16055	-1.72197	0.003	0.0106346	yes
XLOC_015358	PSG4	chr19:43370612-43709926	U87-10Gy	U87	19.7056	3.80203	-2.37376	-4.48055	5e-05	0.000252441	yes
XLOC_015360	PSG5	chr19:43370612-43709926	U87-10Gy	U87	2.97702	0.213259	-3.80319	-1.5663	0.00545	0.0179678	yes
XLOC_015411	IGFL3	chr19:46623041-46628072	U87-10Gy	U87	27.5464	4.34455	-2.66459	-4.22408	5e-05	0.000252441	yes
XLOC_015412	IGFL2	chr19:46651038-46667903	U87-10Gy	U87	0.958004	0.0713233	-3.74759	-3.10518	0.0136	0.0396338	yes
XLOC_015469	SLC6A16,TEAD2	chr19:49792891-49865714	U87-10Gy	U87	5.65883	2.37123	-1.25487	-2.56226	5e-05	0.000252441	yes
XLOC_015546	FPR1	chr19:52249022-52255150	U87-10Gy	U87	53.0254	25.9235	-1.03243	-2.44955	5e-05	0.000252441	yes
XLOC_015934	PKDCC	chr2:42275160-42285668	U87-10Gy	U87	2.02328	0.922597	-1.13293	-2.2451	0.0002	0.000919171	yes
XLOC_015977	CCDC85A	chr2:56400668-56613309	U87-10Gy	U87	0.335092	0.103259	-1.69829	-1.5172	0.0039	0.0134072	yes
XLOC_016143	CNGA3	chr2:98962617-99016674	U87-10Gy	U87	2.0618	0.451154	-2.19221	-4.34749	5e-05	0.000252441	yes
XLOC_016160	IL1R2	chr2:102608305-102644996	U87-10Gy	U87	0.475239	0.20566	-1.20839	-1.0386	0.0149	0.0428963	yes
XLOC_016161	IL1R1	chr2:102686835-102796334	U87-10Gy	U87	24.3511	10.3895	-1.22887	-2.29796	0.0002	0.000919171	yes
XLOC_016191	SH3RF3	chr2:109743753-110262356	U87-10Gy	U87	0.418488	0.083483	-2.32563	-2.64361	0.0001	0.000484068	yes
XLOC_016216	IL1RN	chr2:113875469-113891593	U87-10Gy	U87	61.7206	8.25842	-2.90182	-6.68303	5e-05	0.000252441	yes
XLOC_016217	PSD4	chr2:113914974-113968553	U87-10Gy	U87	4.44106	1.85723	-1.25775	-2.80223	5e-05	0.000252441	yes
XLOC_016218	PAX8,PAX8-AS1	chr2:113973573-114036498	U87-10Gy	U87	242.013	65.1093	-1.89415	-3.94026	5e-05	0.000252441	yes
XLOC_016255	MYO7B	chr2:128293377-128395303	U87-10Gy	U87	1.11226	0.346277	-1.6835	-2.93251	5e-05	0.000252441	yes
XLOC_016256	GPR17	chr2:128395995-128439360	U87-10Gy	U87	0.5321	0.0151138	-5.13776	-1.44497	0.0041	0.0139998	yes
XLOC_016300	LOC100507600	chr2:136545409-136594750	U87-10Gy	U87	0.443152	0.148969	-1.57279	-1.67433	0.0111	0.0333256	yes
XLOC_016308	ARHGAP15	chr2:143886898-144525921	U87-10Gy	U87	3.69407	1.58793	-1.21806	-2.93666	0.0001	0.000484068	yes
XLOC_016339	TANC1	chr2:159825112-160089170	U87-10Gy	U87	11.8216	5.43253	-1.12172	-2.29312	5e-05	0.000252441	yes
XLOC_016384	PDK1	chr2:173420042-173494324	U87-10Gy	U87	17.9306	7.25935	-1.30451	-3.15302	5e-05	0.000252441	yes
XLOC_016387	CDCA7	chr2:174219560-174233718	U87-10Gy	U87	13.3209	4.98722	-1.41738	-3.3525	5e-05	0.000252441	yes
XLOC_016495	NRP2	chr2:206546141-206662857	U87-10Gy	U87	98.0509	26.9569	-1.86288	-3.51214	5e-05	0.000252441	yes
XLOC_016638	ACKR3	chr2:237476346-237490994	U87-10Gy	U87	0.400269	0.069161	-2.53294	-1.93165	0.0011	0.00432984	yes
XLOC_016693	PXDN	chr2:1635616-1748319	U87-10Gy	U87	5.11424	1.17076	-2.12708	-4.85451	5e-05	0.000252441	yes
XLOC_016749	SDC1	chr2:20400553-20425423	U87-10Gy	U87	108.65	38.2674	-1.5055	-3.13145	5e-05	0.000252441	yes
XLOC_016798	ALK	chr2:29413944-30144477	U87-10Gy	U87	3.17274	0.708732	-2.16242	-4.50635	5e-05	0.000252441	yes
XLOC_016836	SLC8A1	chr2:40144773-40739575	U87-10Gy	U87	1.61033	0.796559	-1.01551	-2.15949	0.00025	0.0011285	yes
XLOC_017118	IL36B	chr2:113762215-113811995	U87-10Gy	U87	1151.45	225.3	-2.35354	-2.97918	5e-05	0.000252441	yes
XLOC_017244	AHCTF1P1	chr2:162355577-162364413	U87-10Gy	U87	3.4596	1.68293	-1.03963	-2.53243	5e-05	0.000252441	yes
XLOC_017418	2022-03-05	chr2:217122576-217237529	U87-10Gy	U87	8.81253	4.25819	-1.04932	-2.18147	0.0001	0.000484068	yes
XLOC_017426	TNS1	chr2:218664511-218875145	U87-10Gy	U87	2.70455	0.853661	-1.66365	-3.72078	5e-05	0.000252441	yes
XLOC_017463	WDFY1	chr2:224740059-224810268	U87-10Gy	U87	38.9028	19.1308	-1.02397	-2.24132	0.00015	0.000705346	yes
XLOC_017469	MIR5702	chr2:227484722-227526608	U87-10Gy	U87	1.1506	0.4306	-1.41796	-2.24277	0.00345	0.0120381	yes
XLOC_017471	IRS1	chr2:227589977-227664696	U87-10Gy	U87	37.9611	18.2789	-1.05434	-2.11846	0.0003	0.0013329	yes
XLOC_017476	SLC19A3	chr2:228549847-228582745	U87-10Gy	U87	0.854863	0.358902	-1.2521	-2.28134	0.00015	0.000705346	yes
XLOC_017481	SLC16A14	chr2:230899356-230933715	U87-10Gy	U87	0.718185	0.352568	-1.02646	-1.90698	0.0009	0.00361808	yes
XLOC_018098	MYBL2	chr20:42295658-42345136	U87-10Gy	U87	63.5774	28.4909	-1.15801	-2.57697	5e-05	0.000252441	yes
XLOC_018113	PI3	chr20:43803539-43805185	U87-10Gy	U87	10.1506	1.99036	-2.35046	-7.33389	5e-05	0.000252441	yes
XLOC_018167	TSHZ2	chr20:51588681-52111869	U87-10Gy	U87	2.26254	0.943687	-1.26156	-2.2845	0.0003	0.0013329	yes
XLOC_018208	C20orf197	chr20:58630979-58648008	U87-10Gy	U87	0.510845	0.113248	-2.1734	-1.80809	0.01195	0.0354917	yes
XLOC_018483	MAFB	chr20:39314487-39317880	U87-10Gy	U87	17.3924	7.57403	-1.19933	-3.07473	5e-05	0.000252441	yes
XLOC_018503	KCNK15-AS1,LINC01260	chr20:43283847-43439026	U87-10Gy	U87	3.53518	1.28357	-1.46163	-2.13414	0.0037	0.0127948	yes
XLOC_018516	WFDC8	chr20:44179790-44217925	U87-10Gy	U87	0.506567	0.0464097	-3.44825	-1.87167	0.0015	0.00573026	yes
XLOC_018552	RIPOR3	chr20:49202115-49308116	U87-10Gy	U87	5.37676	1.95527	-1.45937	-3.31839	5e-05	0.000252441	yes
XLOC_018872	TSPEAR-AS1,TSPEAR-AS2	chr21:45917774-46131495	U87-10Gy	U87	1.65668	0.514961	-1.68576	-1.39854	0.00675	0.02166	yes
XLOC_018885	ADARB1	chr21:46490869-46646478	U87-10Gy	U87	5.58023	2.77097	-1.00994	-2.0487	0.0002	0.000919171	yes
XLOC_018912	NRIP1	chr21:16189158-16437645	U87-10Gy	U87	21.718	9.91695	-1.13092	-1.8235	0.00775	0.0244413	yes
XLOC_018933	ADAMTS1	chr21:28208605-28217728	U87-10Gy	U87	57.0331	21.9867	-1.37517	-3.11163	5e-05	0.000252441	yes
XLOC_019011	ERG	chr21:39739182-40033704	U87-10Gy	U87	0.63867	0.132611	-2.26787	-1.61939	5e-05	0.000252441	yes
XLOC_019062	TSPEAR	chr21:45917774-46131495	U87-10Gy	U87	1.51146	0.402333	-1.90948	-2.57516	5e-05	0.000252441	yes
XLOC_019328	ISX-AS1	chr22:35024973-35393905	U87-10Gy	U87	0.876257	0.288662	-1.60197	-2.18959	0.00085	0.0034372	yes
XLOC_019336	RASD2	chr22:35936531-35950045	U87-10Gy	U87	16.3296	4.36501	-1.90343	-4.40823	5e-05	0.000252441	yes
XLOC_019441	LOC339685	chr22:47725875-47774660	U87-10Gy	U87	0.622654	0.277498	-1.16595	-1.81088	0.0031	0.0109561	yes
XLOC_019513	SCARF2	chr22:20778873-20792199	U87-10Gy	U87	0.624221	0.3074	-1.02194	-1.59069	0.0051	0.0169399	yes
XLOC_019622	ISX,LINC01399	chr22:35462128-35627049	U87-10Gy	U87	0.621356	0.203833	-1.60803	-1.06799	0.0146	0.0421554	yes
XLOC_019645	ELFN2	chr22:37736684-37823708	U87-10Gy	U87	1.82846	0.678978	-1.42919	-3.04949	5e-05	0.000252441	yes
XLOC_019669	NPTXR	chr22:39214269-39240460	U87-10Gy	U87	112.79	51.0182	-1.14455	-2.07785	0.0002	0.000919171	yes
XLOC_019727	PHF21B	chr22:45277042-45405809	U87-10Gy	U87	0.751606	0.174269	-2.10866	-2.42422	5e-05	0.000252441	yes
XLOC_019931	LOC339862	chr3:18004063-18385305	U87-10Gy	U87	5.97637	2.2255	-1.42514	-3.02786	5e-05	0.000252441	yes
XLOC_020125	CACNA2D3	chr3:54156692-55132434	U87-10Gy	U87	3.92348	0.631469	-2.63535	-3.28349	5e-05	0.000252441	yes
XLOC_020198	EPHA3	chr3:89156673-89531284	U87-10Gy	U87	0.454661	0.18991	-1.25947	-2.12444	0.0003	0.0013329	yes
XLOC_020220	COL8A1	chr3:99273152-99900471	U87-10Gy	U87	75.5501	30.3868	-1.31399	-1.81439	0.00385	0.0132574	yes
XLOC_020226	TMEM45A	chr3:100211101-100296510	U87-10Gy	U87	24.8014	8.8722	-1.48306	-3.19587	5e-05	0.000252441	yes
XLOC_020259	PHLDB2,PLCXD2	chr3:111393517-111695364	U87-10Gy	U87	10.8645	5.40697	-1.00672	-2.29202	5e-05	0.000252441	yes
XLOC_020261	TAGLN3	chr3:111717541-111732735	U87-10Gy	U87	2.36576	0.917875	-1.36593	-2.18823	0.00035	0.00153417	yes
XLOC_020408	CLSTN2	chr3:139654026-140286919	U87-10Gy	U87	4.11182	1.04981	-1.96965	-4.42127	5e-05	0.000252441	yes
XLOC_020465	MME	chr3:154797263-154902800	U87-10Gy	U87	48.7449	20.6979	-1.23577	-2.57944	5e-05	0.000252441	yes
XLOC_020571	EPHB3	chr3:184279586-184300196	U87-10Gy	U87	0.546	0.107108	-2.34984	-3.5596	0.0001	0.000484068	yes
XLOC_020579	LINC02052	chr3:186172769-186211450	U87-10Gy	U87	0.563714	0.176825	-1.67264	-1.86493	0.0058	0.0189938	yes
XLOC_020740	EOMES	chr3:27757439-27764206	U87-10Gy	U87	0.67435	0.298402	-1.17624	-1.78788	0.00205	0.00758544	yes
XLOC_020805	XCR1	chr3:46058595-46127329	U87-10Gy	U87	0.784172	0.287454	-1.44784	-2.41153	5e-05	0.000252441	yes
XLOC_020825	CDC25A	chr3:48198667-48230088	U87-10Gy	U87	5.95163	1.98113	-1.58697	-3.64306	5e-05	0.000252441	yes
XLOC_020887	DUSP7	chr3:52082936-52090461	U87-10Gy	U87	32.5657	13.4426	-1.27654	-3.23093	5e-05	0.000252441	yes
XLOC_020972	PDZRN3	chr3:73431580-73677050	U87-10Gy	U87	28.639	12.8606	-1.15503	-2.76338	5e-05	0.000252441	yes
XLOC_020986	VGLL3	chr3:86986765-87040417	U87-10Gy	U87	11.7342	5.04618	-1.21746	-2.74713	5e-05	0.000252441	yes
XLOC_021009	ABI3BP	chr3:100468133-100712347	U87-10Gy	U87	91.5063	15.6841	-2.54457	-5.08783	5e-05	0.000252441	yes
XLOC_021040	CCDC80	chr3:112315640-112360164	U87-10Gy	U87	57.2922	20.6084	-1.4751	-3.08284	5e-05	0.000252441	yes
XLOC_021055	LSAMP	chr3:115508725-116164385	U87-10Gy	U87	1.43478	0.464659	-1.62658	-3.63118	5e-05	0.000252441	yes
XLOC_021069	GPR156	chr3:119883002-120004087	U87-10Gy	U87	1.01237	0.427051	-1.24525	-2.2388	0.0002	0.000919171	yes
XLOC_021117	GATA2	chr3:128198264-128282921	U87-10Gy	U87	2.93995	0.844508	-1.79961	-3.75529	5e-05	0.000252441	yes
XLOC_021178	PCOLCE2	chr3:142536701-142608045	U87-10Gy	U87	41.6292	14.67	-1.50473	-4.1008	5e-05	0.000252441	yes
XLOC_021353	MB21D2	chr3:192514604-192635950	U87-10Gy	U87	1.95741	0.844369	-1.213	-2.76219	0.0001	0.000484068	yes
XLOC_021384	TFRC	chr3:195776154-195809032	U87-10Gy	U87	88.5598	42.0855	-1.07333	-2.07018	0.00035	0.00153417	yes
XLOC_021687	SORCS2	chr4:7194279-7745216	U87-10Gy	U87	3.07862	0.86756	-1.82725	-3.43468	5e-05	0.000252441	yes
XLOC_021732	LDB2	chr4:16272243-16900549	U87-10Gy	U87	4.44092	1.33686	-1.73201	-2.23736	0.0078	0.0245724	yes
XLOC_021779	N4BP2	chr4:40044536-40160717	U87-10Gy	U87	1.35699	0.575586	-1.23731	-2.74468	5e-05	0.000252441	yes
XLOC_021879	CXCL8	chr4:74606214-74609436	U87-10Gy	U87	59.4046	24.1055	-1.30121	-3.01271	5e-05	0.000252441	yes
XLOC_021894	C4orf26	chr4:76481257-76491103	U87-10Gy	U87	1.05492	0.0720803	-3.87139	-2.70842	5e-05	0.000252441	yes
XLOC_021917	FGF5	chr4:81186758-81223294	U87-10Gy	U87	5.19561	1.88314	-1.46415	-3.19864	5e-05	0.000252441	yes
XLOC_021950	GRID2	chr4:93225392-94695706	U87-10Gy	U87	0.901258	0.383102	-1.23421	-1.99798	0.0008	0.00325337	yes
XLOC_022107	GUCY1A3	chr4:156587861-156658214	U87-10Gy	U87	1.96673	0.523584	-1.9093	-2.95049	5e-05	0.000252441	yes
XLOC_022404	BTC	chr4:75669969-75719896	U87-10Gy	U87	0.553778	0.168187	-1.71924	-2.33353	0.00055	0.00231832	yes
XLOC_022550	NDNF	chr4:121950714-121993749	U87-10Gy	U87	5.32795	1.68642	-1.65962	-3.30474	5e-05	0.000252441	yes
XLOC_022551	TNIP3	chr4:122048415-122148621	U87-10Gy	U87	4.08754	0.759908	-2.42734	-4.50271	5e-05	0.000252441	yes
XLOC_022637	FAM198B	chr4:159045731-159094202	U87-10Gy	U87	7.29137	1.37595	-2.40576	-5.40186	5e-05	0.000252441	yes
XLOC_022933	PLEKHG4B	chr5:92230-190087	U87-10Gy	U87	0.945209	0.159707	-2.56521	-2.47313	0.00025	0.0011285	yes
XLOC_023015	IL7R	chr5:35856749-35879705	U87-10Gy	U87	11.2284	4.60853	-1.28478	-2.99128	5e-05	0.000252441	yes
XLOC_023074	LINC02101	chr5:57403458-57442963	U87-10Gy	U87	1.33441	0.2674	-2.31913	-2.83418	0.00535	0.0176794	yes
XLOC_023194	RHOBTB3	chr5:94982446-95132071	U87-10Gy	U87	44.5881	19.182	-1.2169	-2.60034	5e-05	0.000252441	yes
XLOC_023404	CARMN,MIR143	chr5:148786407-148812399	U87-10Gy	U87	3.63036	0.486475	-2.89967	-2.65089	5e-05	0.000252441	yes
XLOC_023419	GPX3	chr5:150394430-150408595	U87-10Gy	U87	0.872574	0.330931	-1.39875	-2.92007	5e-05	0.000252441	yes
XLOC_023461	TENM2	chr5:166711842-167691162	U87-10Gy	U87	8.17195	0.603197	-3.75998	-8.30703	5e-05	0.000252441	yes
XLOC_023462	WWC1	chr5:167718498-167899308	U87-10Gy	U87	8.6887	2.94878	-1.55902	-3.67257	5e-05	0.000252441	yes
XLOC_023469	DOCK2	chr5:169064250-169510386	U87-10Gy	U87	6.83718	2.6468	-1.36915	-1.58658	0.01215	0.0360132	yes
XLOC_023504	LINC01411	chr5:173763123-173964241	U87-10Gy	U87	61.3284	16.4962	-1.89442	-1.60868	0.00425	0.0144526	yes
XLOC_023696	HMGCS1	chr5:43287571-43313614	U87-10Gy	U87	19.9422	9.48318	-1.07238	-2.43524	5e-05	0.000252441	yes
XLOC_023736	PLK2	chr5:57749772-57756331	U87-10Gy	U87	40.2709	13.996	-1.52472	-3.08385	5e-05	0.000252441	yes
XLOC_023832	EDIL3	chr5:83235518-83682139	U87-10Gy	U87	107.746	45.0627	-1.25763	-2.18179	0.0001	0.000484068	yes
XLOC_023909	LOX	chr5:121297569-121414281	U87-10Gy	U87	129.516	61.9217	-1.06461	-1.86058	0.0013	0.00503904	yes
XLOC_023932	P4HA2	chr5:131520568-131564122	U87-10Gy	U87	140.606	68.5998	-1.03538	-2.11251	0.0004	0.00173411	yes
XLOC_023968	CXCL14	chr5:134906370-135224326	U87-10Gy	U87	7.79449	1.87784	-2.05338	-4.75692	5e-05	0.000252441	yes
XLOC_024004	TMEM173	chr5:138855112-138862375	U87-10Gy	U87	0.967888	0.295707	-1.71067	-2.33286	0.00025	0.0011285	yes
XLOC_024058	CAMK2A	chr5:149599053-149672082	U87-10Gy	U87	1.46692	0.24701	-2.57015	-4.37477	5e-05	0.000252441	yes
XLOC_024059	ARSI	chr5:149675901-149682525	U87-10Gy	U87	13.3968	4.14058	-1.69398	-4.35457	5e-05	0.000252441	yes
XLOC_024095	ADAM19	chr5:156904311-157003002	U87-10Gy	U87	3.75062	1.34145	-1.48334	-3.44261	5e-05	0.000252441	yes
XLOC_024470	EDN1	chr6:12290528-12297427	U87-10Gy	U87	4.30048	1.40351	-1.61546	-3.38253	5e-05	0.000252441	yes
XLOC_024495	SOX4	chr6:21593535-21599460	U87-10Gy	U87	1.18059	0.538936	-1.13132	-2.33341	5e-05	0.000252441	yes
XLOC_024722	DAAM2	chr6:39760099-39902290	U87-10Gy	U87	1.92328	0.246371	-2.96467	-3.34504	5e-05	0.000252441	yes
XLOC_024732	FOXP4	chr6:41491632-41570122	U87-10Gy	U87	17.9429	8.42342	-1.09094	-2.49165	5e-05	0.000252441	yes
XLOC_024839	KCNQ5	chr6:73327593-73908837	U87-10Gy	U87	1.1007	0.400717	-1.45776	-2.47404	5e-05	0.000252441	yes
XLOC_024883	PM20D2	chr6:89855701-89875288	U87-10Gy	U87	5.69762	2.73287	-1.05994	-2.4487	5e-05	0.000252441	yes
XLOC_024965	GJA1	chr6:121756722-121770890	U87-10Gy	U87	88.3579	42.716	-1.04858	-2.41176	0.0001	0.000484068	yes
XLOC_024982	RSPO3	chr6:127439366-127520626	U87-10Gy	U87	15.7045	6.34396	-1.30773	-3.06055	5e-05	0.000252441	yes
XLOC_025019	TNFAIP3	chr6:138142487-138204451	U87-10Gy	U87	23.5747	8.74512	-1.43069	-3.26643	5e-05	0.000252441	yes
XLOC_025103	C6orf99	chr6:159290898-159331385	U87-10Gy	U87	4.90136	1.03743	-2.24016	-3.85391	5e-05	0.000252441	yes
XLOC_025258	LINC01012	chr6:27661811-27686044	U87-10Gy	U87	9.98242	1.77932	-2.48807	-3.21118	5e-05	0.000252441	yes
XLOC_025405	FKBP5	chr6:35541361-35716690	U87-10Gy	U87	5.61334	2.52898	-1.15031	-2.81856	5e-05	0.000252441	yes
XLOC_025623	BEND3	chr6:107386384-107437210	U87-10Gy	U87	1.89396	0.672723	-1.49332	-2.28139	0.0001	0.000484068	yes
XLOC_025660	ROS1	chr6:117608754-117747210	U87-10Gy	U87	9.1772	1.56246	-2.55423	-5.57896	5e-05	0.000252441	yes
XLOC_025750	KATNBL1P6	chr6:146920135-147136597	U87-10Gy	U87	1.42028	0.61771	-1.20117	-2.12972	0.0008	0.00325337	yes
XLOC_025991	LOC105377975	chr6:119855057-120166230	U87-10Gy	U87	1.55204	0.751409	-1.0465	-2.24671	0.00015	0.000705346	yes
XLOC_026401	HLA-A	chr6_dbb_hap3:1120831-1239512	U87-10Gy	U87	0.662381	0.23218	-1.51241	-1.46868	0.01635	0.0464967	yes
XLOC_027368	SDK1	chr7:3341079-4308631	U87-10Gy	U87	1.36017	0.0345285	-5.29985	-2.2806	5e-05	0.000252441	yes
XLOC_027375	FSCN1	chr7:5632435-5655961	U87-10Gy	U87	122.172	56.9646	-1.10078	-2.53124	0.0001	0.000484068	yes
XLOC_027399	SCIN	chr7:12610202-12693228	U87-10Gy	U87	0.59061	0.0882418	-2.74267	-3.27282	5e-05	0.000252441	yes
XLOC_027406	TSPAN13	chr7:16791717-16824161	U87-10Gy	U87	21.7941	10.675	-1.02971	-2.43452	5e-05	0.000252441	yes
XLOC_027418	ABCB5	chr7:20655244-20796637	U87-10Gy	U87	0.482086	0.0846458	-2.50978	-2.62549	5e-05	0.000252441	yes
XLOC_027496	SUGCT	chr7:40174557-40900366	U87-10Gy	U87	42.3198	16.6989	-1.34158	-2.66188	5e-05	0.000252441	yes
XLOC_027532	C7orf57	chr7:48075107-48100894	U87-10Gy	U87	1.12706	0.447633	-1.33217	-2.05889	0.0001	0.000484068	yes
XLOC_027733	NYAP1	chr7:100081154-100092589	U87-10Gy	U87	2.42563	0.573833	-2.07966	-4.10206	5e-05	0.000252441	yes
XLOC_027749	SERPINE1	chr7:100757394-100782547	U87-10Gy	U87	375.206	143.685	-1.38477	-2.35679	0.00015	0.000705346	yes
XLOC_027787	LRRN3	chr7:110302764-111202573	U87-10Gy	U87	12.2913	4.54301	-1.43592	-3.29205	5e-05	0.000252441	yes
XLOC_027852	CPA4	chr7:129932973-129964020	U87-10Gy	U87	164.623	42.0215	-1.96997	-3.99481	5e-05	0.000252441	yes
XLOC_028288	CCL26	chr7:75398841-75420936	U87-10Gy	U87	43.7642	12.7317	-1.78133	-3.62994	5e-05	0.000252441	yes
XLOC_028356	DLX5	chr7:96649701-96656024	U87-10Gy	U87	16.0902	4.98661	-1.69005	-3.84107	5e-05	0.000252441	yes
XLOC_028398	EPHB4	chr7:100400186-100431744	U87-10Gy	U87	13.1472	5.71454	-1.20205	-2.79736	5e-05	0.000252441	yes
XLOC_028526	PODXL	chr7:131184915-131241437	U87-10Gy	U87	26.0471	7.88438	-1.72405	-3.87078	5e-05	0.000252441	yes
XLOC_028550	ZC3HAV1L	chr7:138706242-138722072	U87-10Gy	U87	2.54165	1.17833	-1.10902	-2.00248	0.0003	0.0013329	yes
XLOC_028559	DENND2A	chr7:140216501-140341814	U87-10Gy	U87	0.375161	0.12939	-1.53578	-1.84164	5e-05	0.000252441	yes
XLOC_028987	BMP1	chr8:22022562-22069840	U87-10Gy	U87	17.4739	7.75893	-1.17127	-2.6957	5e-05	0.000252441	yes
XLOC_029092	LOC101929268	chr8:49462282-49611069	U87-10Gy	U87	0.818436	0.383445	-1.09385	-1.75341	0.01075	0.0324037	yes
XLOC_029099	OPRK1	chr8:54090142-54188920	U87-10Gy	U87	1.56869	0.229338	-2.77401	-2.90694	0.0153	0.0438793	yes
XLOC_029121	CHD7	chr8:61591323-61780586	U87-10Gy	U87	1.59916	0.755387	-1.08203	-2.4631	5e-05	0.000252441	yes
XLOC_029137	TRIM55	chr8:67025777-67087718	U87-10Gy	U87	0.436934	0.174085	-1.32762	-1.61702	0.003	0.0106346	yes
XLOC_029344	LY6K	chr8:143781374-143820808	U87-10Gy	U87	2.57121	0.366389	-2.811	-1.92438	0.01015	0.0308339	yes
XLOC_029514	TNFRSF10D	chr8:22993100-23021543	U87-10Gy	U87	28.9086	12.7321	-1.18303	-2.94105	5e-05	0.000252441	yes
XLOC_029516	LOXL2	chr8:23153810-23262138	U87-10Gy	U87	323.097	143.106	-1.17489	-1.95991	0.001	0.00397467	yes
XLOC_029546	ZNF395	chr8:28203101-28244275	U87-10Gy	U87	21.3069	8.96442	-1.24904	-2.85605	5e-05	0.000252441	yes
XLOC_029615	SNAI2	chr8:49830171-49836912	U87-10Gy	U87	162.353	79.4951	-1.0302	-2.12599	0.00035	0.00153417	yes
XLOC_029639	LINC00968	chr8:57353512-57472382	U87-10Gy	U87	0.484813	0.141983	-1.77171	-1.56495	0.0143	0.0413956	yes
XLOC_029644	TOX	chr8:59717976-60033895	U87-10Gy	U87	2.97679	0.976381	-1.60824	-3.04101	5e-05	0.000252441	yes
XLOC_029694	JPH1	chr8:75146934-75233866	U87-10Gy	U87	4.71201	2.13598	-1.14144	-2.5221	5e-05	0.000252441	yes
XLOC_029828	ENPP2	chr8:120569316-120685816	U87-10Gy	U87	37.4977	12.9581	-1.53295	-3.424	5e-05	0.000252441	yes
XLOC_029832	HAS2	chr8:122624433-122657564	U87-10Gy	U87	2.35247	0.810801	-1.53675	-2.83895	0.0001	0.000484068	yes
XLOC_029842	KLHL38	chr8:124656747-124677080	U87-10Gy	U87	4.5233	1.24339	-1.86309	-3.95918	5e-05	0.000252441	yes
XLOC_030292	CA9	chr9:35673914-35681159	U87-10Gy	U87	168.219	30.46	-2.46535	-5.4485	5e-05	0.000252441	yes
XLOC_030303	GLIPR2	chr9:36136532-36163910	U87-10Gy	U87	17.3637	8.64032	-1.00692	-2.3915	0.0001	0.000484068	yes
XLOC_030381	PCSK5	chr9:78505559-78977255	U87-10Gy	U87	3.79913	1.69672	-1.16292	-2.71982	5e-05	0.000252441	yes
XLOC_030643	FIBCD1	chr9:133777824-133820899	U87-10Gy	U87	65.9332	2.44938	-4.75052	-11.8593	0.0018	0.00674495	yes
XLOC_030679	COL5A1	chr9:137533272-137764464	U87-10Gy	U87	68.1895	28.2313	-1.27226	-2.23087	0.00025	0.0011285	yes
XLOC_030690	LCN9	chr9:138536846-138558769	U87-10Gy	U87	2.12502	0.267714	-2.98871	-4.01166	5e-05	0.000252441	yes
XLOC_030744	GLIS3	chr9:3822179-4300111	U87-10Gy	U87	12.0517	4.84083	-1.31591	-3.10479	5e-05	0.000252441	yes
XLOC_030843	ENHO	chr9:34458749-34523037	U87-10Gy	U87	1.42188	0.524951	-1.43754	-1.70781	0.00635	0.0205472	yes
XLOC_030978	SLC28A3	chr9:86890764-86983413	U87-10Gy	U87	0.644924	0.101335	-2.66999	-3.70471	5e-05	0.000252441	yes
XLOC_030984	GAS1	chr9:89559276-89562104	U87-10Gy	U87	0.784708	0.305	-1.36335	-2.44006	0.0005	0.00212652	yes
XLOC_031151	LHX6	chr9:124922186-124991253	U87-10Gy	U87	22.2937	9.17545	-1.28078	-2.9723	5e-05	0.000252441	yes
XLOC_031213	PTGES	chr9:132500614-132539624	U87-10Gy	U87	197.86	67.1736	-1.55852	-3.26424	5e-05	0.000252441	yes
XLOC_031223	FIBCD1	chr9:133777824-133820899	U87-10Gy	U87	59.0816	16.2397	-1.86319	-1.89786	0.00695	0.0222095	yes
XLOC_032201	GRPR,MAGEB17	chrX:16026743-16192681	U87-10Gy	U87	0.380044	0.107534	-1.82137	-1.99829	0.0014	0.00538737	yes
XLOC_032257	BCOR	chrX:39910498-40036582	U87-10Gy	U87	7.99215	3.84661	-1.05499	-2.2086	0.00015	0.000705346	yes
XLOC_032479	RAB9B	chrX:103031251-103232935	U87-10Gy	U87	2.67897	0.916782	-1.54703	-1.95572	0.0004	0.00173411	yes
XLOC_032511	LRCH2	chrX:114345182-114468635	U87-10Gy	U87	1.76201	0.844285	-1.06142	-1.93077	0.00245	0.0088892	yes
XLOC_032561	APLN	chrX:128779235-128788933	U87-10Gy	U87	7.77216	2.97754	-1.3842	-3.53769	5e-05	0.000252441	yes
XLOC_032621	LDOC1	chrX:140269669-140271399	U87-10Gy	U87	33.8682	11.9154	-1.5071	-3.53591	5e-05	0.000252441	yes
XLOC_032682	PNCK	chrX:152935187-152939816	U87-10Gy	U87	1.16984	0.498093	-1.23182	-1.84393	0.00265	0.00953541	yes
XLOC_032712	CLIC2	chrX:154505495-154563990	U87-10Gy	U87	4.85112	0.9586	-2.33932	-4.94522	5e-05	0.000252441	yes
