# Supplementary material for: Identification of radiation responsive genes and transcriptome profiling via complete RNA sequencing in a stable radioresistant U87 glioblastoma model
Source: Oncotarget. 2018 May 4;9(34):23532–42. doi: 10.18632/oncotarget.25247 (PMC5955095; doi:10.18632/oncotarget.25247)
Supplement: Supplementary file 4 [file oncotarget-09-23532-s004.xlsx]

## Sheet: Sheet1
gene_id	gene	locus	sample_1	sample_2	value_1 (U87-10gy)	value_2 (U87)	log2(fold_change)	test_stat	p_value	q_value	significant
XLOC_022626	SFRP2	chr4:154701741-154710228	U87-10Gy	U87	0.0306445	25.6148	9.70713	8.62305	0.0129	0.0379045	yes
XLOC_016878	EFEMP1	chr2:56093096-56151298	U87-10Gy	U87	0.0558002	13.715	7.94127	7.33209	5e-05	0.000252441	yes
XLOC_017432	TMBIM1	chr2:219135114-219232817	U87-10Gy	U87	92.0637	15726.4	7.41634	19.2912	5e-05	0.000252441	yes
XLOC_010254	ITGA11	chr15:68592979-68724535	U87-10Gy	U87	0.0374058	3.62957	6.60039	7.05627	5e-05	0.000252441	yes
XLOC_016250	GYPC	chr2:127413510-127454251	U87-10Gy	U87	1.06136	96.5703	6.50759	11.7131	5e-05	0.000252441	yes
XLOC_031888	KLHL4	chrX:86772714-86925050	U87-10Gy	U87	0.0538435	3.03566	5.81709	6.35378	5e-05	0.000252441	yes
XLOC_013826	ST8SIA5	chr18:44246695-44347461	U87-10Gy	U87	0.0902145	4.49287	5.63814	5.91733	5e-05	0.000252441	yes
XLOC_019456	ADM2,MIOX	chr22:50919796-50928750	U87-10Gy	U87	0.0189865	0.886385	5.54489	2.31751	0.0021	0.00775014	yes
XLOC_008188	SLITRK6	chr13:86366921-86373483	U87-10Gy	U87	0.0484901	1.94449	5.32556	6.43774	5e-05	0.000252441	yes
XLOC_018745	CXADR	chr21:18885223-18965897	U87-10Gy	U87	0.0332635	1.3226	5.3133	3.40218	5e-05	0.000252441	yes
XLOC_005387	SYT13	chr11:45261852-45307884	U87-10Gy	U87	0.0199095	0.756387	5.24759	4.25223	0.00025	0.0011285	yes
XLOC_020025	ZKSCAN7	chr3:44596666-44710832	U87-10Gy	U87	0.0109209	0.383831	5.13531	0.353038	5e-05	0.000252441	yes
XLOC_002471	PLEKHA6	chr1:204187978-204329057	U87-10Gy	U87	0.0735385	2.4215	5.04126	7.50869	5e-05	0.000252441	yes
XLOC_014768	CACNG7	chr19:54411651-54446969	U87-10Gy	U87	0.237972	7.46145	4.97059	7.8936	5e-05	0.000252441	yes
XLOC_016940	ADD2	chr2:70883920-70995418	U87-10Gy	U87	0.0159252	0.481077	4.91689	1.9713	5e-05	0.000252441	yes
XLOC_015553	ZNF28,ZNF320,ZNF415,ZNF468,ZNF816,ZNF816-ZNF321P,ZNF83,ZNF888	chr19:53115617-53636173	U87-10Gy	U87	0.0432098	1.28803	4.89766	1.1995	5e-05	0.000252441	yes
XLOC_001343	GCSAML	chr1:247670359-247740992	U87-10Gy	U87	0.0177487	0.526791	4.89144	2.15847	5e-05	0.000252441	yes
XLOC_014915	DIRAS1	chr19:2714564-2721390	U87-10Gy	U87	0.258832	7.04143	4.76578	9.02566	5e-05	0.000252441	yes
XLOC_011621	FENDRR	chr16:86508130-86542466	U87-10Gy	U87	0.347323	9.04699	4.70309	8.48382	5e-05	0.000252441	yes
XLOC_012537	ATP2A3	chr17:3827162-3867761	U87-10Gy	U87	0.30135	7.73017	4.68099	8.98762	5e-05	0.000252441	yes
XLOC_022676	HPGD	chr4:175411327-175444049	U87-10Gy	U87	0.0637879	1.41077	4.46705	3.63453	5e-05	0.000252441	yes
XLOC_014191	ZNF788	chr19:11909390-12267641	U87-10Gy	U87	0.0149479	0.32858	4.45823	0.767336	0.00315	0.0111105	yes
XLOC_022472	UNC5C	chr4:96083655-96470361	U87-10Gy	U87	0.0440572	0.789269	4.16307	3.59842	5e-05	0.000252441	yes
XLOC_024553	ZSCAN16	chr6:28048308-28105094	U87-10Gy	U87	0.118337	2.07504	4.13217	1.36372	0.0006	0.00250886	yes
XLOC_005121	GLB1L2,GLB1L3	chr11:134144846-134281987	U87-10Gy	U87	0.139713	2.43959	4.12609	6.97341	5e-05	0.000252441	yes
XLOC_024481	GMPR	chr6:16238810-16295780	U87-10Gy	U87	0.285483	4.98219	4.12531	7.01927	5e-05	0.000252441	yes
XLOC_031819	AR	chrX:66763892-66950461	U87-10Gy	U87	0.130554	2.24346	4.10301	6.39591	5e-05	0.000252441	yes
XLOC_014891	ADAMTSL5	chr19:1505016-1513188	U87-10Gy	U87	0.0225771	0.386358	4.09701	2.34276	0.0029	0.0103163	yes
XLOC_023984	NME5	chr5:137450860-137475132	U87-10Gy	U87	0.28103	4.80627	4.09612	4.75386	5e-05	0.000252441	yes
XLOC_014769	CACNG8	chr19:54461539-54493469	U87-10Gy	U87	0.168675	2.84622	4.07673	1.29135	5e-05	0.000252441	yes
XLOC_005362	LMO2	chr11:33880122-33913836	U87-10Gy	U87	0.423739	7.04838	4.05604	5.80993	5e-05	0.000252441	yes
XLOC_021817	KIT	chr4:55524064-55606881	U87-10Gy	U87	0.0518686	0.854532	4.0422	4.99119	5e-05	0.000252441	yes
XLOC_009653	CHAC1	chr15:41234163-41249659	U87-10Gy	U87	2.73041	44.7216	4.03378	8.3964	5e-05	0.000252441	yes
XLOC_029826	TNFRSF11B	chr8:119935795-119964383	U87-10Gy	U87	0.443398	6.85503	3.95049	7.17739	5e-05	0.000252441	yes
XLOC_030637	ASS1	chr9:133320093-133376661	U87-10Gy	U87	5.75006	88.2507	3.93996	8.66472	5e-05	0.000252441	yes
XLOC_032678	MAGEA1	chrX:152481521-152486116	U87-10Gy	U87	0.208913	3.17262	3.9247	6.13937	5e-05	0.000252441	yes
XLOC_031115	HDHD3	chr9:116135695-116139289	U87-10Gy	U87	0.144827	2.16651	3.90297	3.88755	5e-05	0.000252441	yes
XLOC_032012	RAB33A	chrX:129305772-129318844	U87-10Gy	U87	0.399689	5.97808	3.90273	6.98281	5e-05	0.000252441	yes
XLOC_014838	ZNF549	chr19:58038692-58052288	U87-10Gy	U87	0.0415628	0.618786	3.89608	3.7971	5e-05	0.000252441	yes
XLOC_020732	THRB	chr3:24129484-24541502	U87-10Gy	U87	0.0984986	1.44929	3.8791	6.41364	5e-05	0.000252441	yes
XLOC_017245	DPP4	chr2:162848461-162931141	U87-10Gy	U87	0.943833	13.6546	3.85471	8.02733	5e-05	0.000252441	yes
XLOC_005011	NXPE2	chr11:114549143-114579887	U87-10Gy	U87	0.0511378	0.73317	3.84169	2.40532	5e-05	0.000252441	yes
XLOC_016670	SNED1	chr2:241937754-242041747	U87-10Gy	U87	0.678206	9.71681	3.84069	3.37608	5e-05	0.000252441	yes
XLOC_029284	COLEC10	chr8:119964405-120121506	U87-10Gy	U87	0.096948	1.35278	3.80257	4.81208	5e-05	0.000252441	yes
XLOC_021245	B3GALNT1	chr3:160801513-160823189	U87-10Gy	U87	0.374012	5.11979	3.77493	6.37331	5e-05	0.000252441	yes
XLOC_013603	SLC14A1	chr18:43304027-43332485	U87-10Gy	U87	1.20232	16.2993	3.76092	8.30801	5e-05	0.000252441	yes
XLOC_013836	ZBTB7C	chr18:45553527-45936658	U87-10Gy	U87	0.141662	1.91887	3.75973	4.74267	5e-05	0.000252441	yes
XLOC_032065	MAGEC1	chrX:140926101-140997187	U87-10Gy	U87	0.46605	6.0809	3.70573	7.25093	5e-05	0.000252441	yes
XLOC_031799	TRO	chrX:54946995-54958650	U87-10Gy	U87	0.0440718	0.571166	3.69598	1.78417	5e-05	0.000252441	yes
XLOC_015456	FUT1	chr19:49251267-49262363	U87-10Gy	U87	0.0291642	0.368953	3.66116	2.577	0.00025	0.0011285	yes
XLOC_023990	EGR1	chr5:137801115-137805004	U87-10Gy	U87	0.136384	1.71239	3.65026	1.98822	0.00815	0.0255019	yes
XLOC_000529	CTH	chr1:70876878-70911044	U87-10Gy	U87	4.86421	60.8755	3.64558	6.96253	5e-05	0.000252441	yes
XLOC_013625	DCC	chr18:49865777-51062273	U87-10Gy	U87	0.295869	3.66991	3.63271	7.32289	5e-05	0.000252441	yes
XLOC_017524	ERFE	chr2:239062892-239078661	U87-10Gy	U87	0.18828	2.29215	3.60575	3.38356	0.0001	0.000484068	yes
XLOC_012482	FN3K	chr17:80693451-80709073	U87-10Gy	U87	0.14533	1.75686	3.59559	3.62498	5e-05	0.000252441	yes
XLOC_025007	TCF21	chr6:134210258-134216675	U87-10Gy	U87	0.0503236	0.603145	3.5832	2.72175	0.001	0.00397467	yes
XLOC_002362	TNFSF18	chr1:173009318-173020103	U87-10Gy	U87	0.0477639	0.555521	3.53985	1.3637	0.0049	0.0163525	yes
XLOC_017881	ANGPT4	chr20:850541-896977	U87-10Gy	U87	0.253919	2.92908	3.52801	5.52277	5e-05	0.000252441	yes
XLOC_031042	CTSV	chr9:99791958-99801925	U87-10Gy	U87	0.0418013	0.479702	3.52052	3.67924	5e-05	0.000252441	yes
XLOC_015065	ZNF563	chr19:12382306-12476501	U87-10Gy	U87	0.0411053	0.467149	3.50649	1.66863	0.01225	0.036264	yes
XLOC_032574	MBNL3	chrX:131337051-131624141	U87-10Gy	U87	0.0508438	0.576441	3.50303	1.441	0.0098	0.0299159	yes
XLOC_030378	RORB	chr9:77088350-77307888	U87-10Gy	U87	0.0680388	0.767386	3.49552	3.18391	5e-05	0.000252441	yes
XLOC_029856	FAM84B	chr8:127564682-127691689	U87-10Gy	U87	0.188286	2.12355	3.49548	6.29311	5e-05	0.000252441	yes
XLOC_019045	CBS	chr21:44473300-44498317	U87-10Gy	U87	2.24783	25.112	3.48177	5.94093	5e-05	0.000252441	yes
XLOC_017995	FRG1BP,FRG1DP	chr20:29611839-29653909	U87-10Gy	U87	1.23914	13.6263	3.45897	5.67685	5e-05	0.000252441	yes
XLOC_011487	CDH11	chr16:64977656-65160410	U87-10Gy	U87	0.396167	4.30001	3.44016	7.27732	5e-05	0.000252441	yes
XLOC_007323	CMKLR1	chr12:108677069-108733310	U87-10Gy	U87	0.0456632	0.479593	3.39271	3.45291	5e-05	0.000252441	yes
XLOC_015061	ZNF20,ZNF433,ZNF625	chr19:11909390-12267641	U87-10Gy	U87	0.135655	1.41415	3.38192	1.25097	0.00025	0.0011285	yes
XLOC_031036	SLC35D2	chr9:99075718-99146057	U87-10Gy	U87	1.49792	15.6012	3.38062	5.00889	5e-05	0.000252441	yes
XLOC_010734	ACSM5	chr16:20420712-20452654	U87-10Gy	U87	0.32887	3.40718	3.37299	5.30419	5e-05	0.000252441	yes
XLOC_013609	KATNAL2	chr18:44383187-44676891	U87-10Gy	U87	0.281125	2.90412	3.36882	1.10041	0.0149	0.0428963	yes
XLOC_005068	VWA5A	chr11:123986110-124018023	U87-10Gy	U87	6.06549	62.565	3.36666	7.37892	5e-05	0.000252441	yes
XLOC_023538	ZNF354B	chr5:178286898-178316204	U87-10Gy	U87	0.10335	1.06584	3.36638	3.73632	5e-05	0.000252441	yes
XLOC_025803	MEAT6	chr6:165206426-165241167	U87-10Gy	U87	0.0728472	0.749163	3.36233	2.60371	0.0023	0.00841133	yes
XLOC_023917	ZNF608	chr5:123972609-124084345	U87-10Gy	U87	0.310967	3.16928	3.34932	6.66714	5e-05	0.000252441	yes
XLOC_009797	CORO2B	chr15:68810711-69020144	U87-10Gy	U87	3.91549	39.6441	3.33984	7.2886	5e-05	0.000252441	yes
XLOC_002051	IGSF3	chr1:117116327-117210434	U87-10Gy	U87	0.0568656	0.568057	3.32041	2.46094	5e-05	0.000252441	yes
XLOC_021261	ACTRT3	chr3:169483327-169487923	U87-10Gy	U87	0.0398755	0.395951	3.31175	2.62094	0.0003	0.0013329	yes
XLOC_022059	MGST2	chr4:140585653-141075385	U87-10Gy	U87	0.0620387	0.615261	3.30996	1.3527	0.0068	0.0217978	yes
XLOC_020693	TIMP4	chr3:12045833-12233532	U87-10Gy	U87	2.67399	26.4721	3.3074	5.65512	5e-05	0.000252441	yes
XLOC_015552	ZNF528-AS1	chr19:52891601-52901010	U87-10Gy	U87	0.0638272	0.629702	3.30243	2.80915	5e-05	0.000252441	yes
XLOC_027523	IGFBP1	chr7:45926432-45933267	U87-10Gy	U87	1.21977	11.9301	3.28993	6.55305	5e-05	0.000252441	yes
XLOC_003827	AIFM2	chr10:71812356-71892915	U87-10Gy	U87	1.16524	11.3743	3.28708	6.67758	5e-05	0.000252441	yes
XLOC_015064	ZNF44,ZNF442	chr19:12382306-12476501	U87-10Gy	U87	0.0728791	0.703545	3.27107	2.60362	5e-05	0.000252441	yes
XLOC_017878	TRIB3	chr20:361272-378203	U87-10Gy	U87	6.20307	59.8518	3.27034	7.2832	5e-05	0.000252441	yes
XLOC_003102	APBB1IP	chr10:26726696-26856917	U87-10Gy	U87	2.9997	28.9258	3.26947	7.44203	5e-05	0.000252441	yes
XLOC_031890	TGIF2LX	chrX:89176892-89179996	U87-10Gy	U87	0.474697	4.52075	3.25148	2.99685	5e-05	0.000252441	yes
XLOC_029498	LZTS1	chr8:20103675-20161478	U87-10Gy	U87	0.115094	1.08244	3.2334	5.10604	5e-05	0.000252441	yes
XLOC_016420	PPP1R1C	chr2:182818967-182996109	U87-10Gy	U87	0.222762	2.09257	3.2317	3.25967	5e-05	0.000252441	yes
XLOC_028491	GPR37	chr7:124385654-124406079	U87-10Gy	U87	0.180609	1.68557	3.2223	5.67039	5e-05	0.000252441	yes
XLOC_016630	UGT1A1,UGT1A10,UGT1A3,UGT1A4,UGT1A5,UGT1A6,UGT1A7,UGT1A8,UGT1A9	chr2:234526290-234681951	U87-10Gy	U87	0.126045	1.16746	3.21137	2.73564	5e-05	0.000252441	yes
XLOC_003993	CYP17A1	chr10:104590287-104597290	U87-10Gy	U87	0.0997581	0.923913	3.21125	3.83864	0.0002	0.000919171	yes
XLOC_004103	ADAM8	chr10:135075866-135090407	U87-10Gy	U87	0.658818	6.07142	3.20408	6.61094	5e-05	0.000252441	yes
XLOC_011629	SLC7A5	chr16:87863621-87903105	U87-10Gy	U87	12.8391	117.302	3.19162	6.47078	5e-05	0.000252441	yes
XLOC_003629	CCDC3	chr10:12938624-13141773	U87-10Gy	U87	0.0769633	0.691446	3.16737	3.64383	5e-05	0.000252441	yes
XLOC_000494	PATJ	chr1:62207676-62629591	U87-10Gy	U87	0.0782757	0.696568	3.15363	3.85391	5e-05	0.000252441	yes
XLOC_013907	LINC01893	chr18:73889542-73967499	U87-10Gy	U87	0.127446	1.12659	3.144	2.88074	5e-05	0.000252441	yes
XLOC_001749	SLC6A9	chr1:44444873-44506698	U87-10Gy	U87	2.04449	17.6974	3.11373	2.42109	0.00085	0.0034372	yes
XLOC_019253	SUSD2	chr22:24577443-24585074	U87-10Gy	U87	0.0682219	0.587722	3.10683	3.86079	0.00015	0.000705346	yes
XLOC_003686	MPP7	chr10:28339922-28591995	U87-10Gy	U87	0.0532357	0.456845	3.10124	3.11705	5e-05	0.000252441	yes
XLOC_003258	UNC5B	chr10:72972291-73062635	U87-10Gy	U87	4.54427	38.8859	3.09713	5.56743	5e-05	0.000252441	yes
XLOC_021104	KLF15	chr3:126061477-126076236	U87-10Gy	U87	0.0893247	0.763932	3.09631	3.27532	0.0001	0.000484068	yes
XLOC_023807	DMGDH	chr5:78293386-78623038	U87-10Gy	U87	0.481676	4.11844	3.09596	1.84882	0.01035	0.0313586	yes
XLOC_022321	ATP8A1	chr4:42410391-42659137	U87-10Gy	U87	0.0447714	0.379547	3.08363	3.63553	5e-05	0.000252441	yes
XLOC_015259	LINC00665	chr19:36800783-36822657	U87-10Gy	U87	0.42708	3.60661	3.07807	4.4982	5e-05	0.000252441	yes
XLOC_001433	TP73-AS1	chr1:3568892-3663955	U87-10Gy	U87	0.198383	1.66848	3.07217	3.48041	5e-05	0.000252441	yes
XLOC_024501	MRS2	chr6:24403135-24489850	U87-10Gy	U87	0.341954	2.85364	3.06093	5.86291	5e-05	0.000252441	yes
XLOC_028357	ASNS	chr7:97481428-97560843	U87-10Gy	U87	18.8253	157.016	3.06016	6.50793	5e-05	0.000252441	yes
XLOC_001905	MCOLN2	chr1:85391259-85462818	U87-10Gy	U87	0.35537	2.93147	3.04423	4.34697	5e-05	0.000252441	yes
XLOC_032041	SAGE1	chrX:134975784-134995220	U87-10Gy	U87	0.0827302	0.67683	3.03231	3.35021	5e-05	0.000252441	yes
XLOC_018381	THBD	chr20:23026269-23030301	U87-10Gy	U87	0.101156	0.826249	3.02999	4.56169	5e-05	0.000252441	yes
XLOC_006557	SOCS2	chr12:93959403-93970521	U87-10Gy	U87	0.16729	1.36291	3.02626	3.81569	5e-05	0.000252441	yes
XLOC_017055	LONRF2	chr2:100889662-100939195	U87-10Gy	U87	0.309542	2.51253	3.02093	6.56227	5e-05	0.000252441	yes
XLOC_013666	CDH7	chr18:63417263-63552605	U87-10Gy	U87	0.638571	5.12737	3.0053	5.14579	5e-05	0.000252441	yes
XLOC_019965	CMTM7	chr3:32433162-32497020	U87-10Gy	U87	1.95458	15.6257	2.99899	6.01664	5e-05	0.000252441	yes
XLOC_000278	SESN2	chr1:28585962-28609002	U87-10Gy	U87	7.97434	63.2283	2.98713	6.27941	5e-05	0.000252441	yes
XLOC_022034	SPRY1	chr4:124317863-124324996	U87-10Gy	U87	0.280245	2.21738	2.98409	4.61749	5e-05	0.000252441	yes
XLOC_023666	RANBP3L	chr5:36246932-36302011	U87-10Gy	U87	0.254186	2.00022	2.9762	4.80029	5e-05	0.000252441	yes
XLOC_006819	ANO2	chr12:5671012-6055398	U87-10Gy	U87	0.0617413	0.485613	2.9755	2.93979	5e-05	0.000252441	yes
XLOC_014827	ZNF71	chr19:57106663-57135544	U87-10Gy	U87	0.143459	1.12558	2.97196	4.58781	5e-05	0.000252441	yes
XLOC_023050	ISL1	chr5:50668570-50690563	U87-10Gy	U87	0.0441657	0.343768	2.96044	2.4931	0.00375	0.0129442	yes
XLOC_021865	AMTN	chr4:71384255-71398460	U87-10Gy	U87	0.29204	2.26418	2.95475	3.29978	5e-05	0.000252441	yes
XLOC_008610	GALNT16	chr14:69726358-69821869	U87-10Gy	U87	0.362505	2.79721	2.94792	5.4432	5e-05	0.000252441	yes
XLOC_014287	GDF15	chr19:18487745-18500655	U87-10Gy	U87	50.0588	382.002	2.93189	5.9484	5e-05	0.000252441	yes
XLOC_020719	RFTN1	chr3:16306666-16555257	U87-10Gy	U87	2.60582	19.8514	2.92943	4.64182	5e-05	0.000252441	yes
XLOC_015235	ZNF792	chr19:35447257-35454953	U87-10Gy	U87	0.0841426	0.637852	2.92231	4.08991	5e-05	0.000252441	yes
XLOC_025811	RPS6KA2	chr6:166822851-167276039	U87-10Gy	U87	2.59076	19.5721	2.91735	6.51612	5e-05	0.000252441	yes
XLOC_021275	TNFSF10	chr3:172223297-172241297	U87-10Gy	U87	0.0598488	0.449843	2.91003	2.0297	0.0006	0.00250886	yes
XLOC_011856	XAF1	chr17:6658866-6679162	U87-10Gy	U87	0.708518	5.29953	2.90299	5.99225	5e-05	0.000252441	yes
XLOC_011350	NUPR1	chr16:28548661-28550665	U87-10Gy	U87	94.0031	694.215	2.8846	5.64137	5e-05	0.000252441	yes
XLOC_030636	HMCN2	chr9:133028157-133309510	U87-10Gy	U87	0.269743	1.9789	2.87504	4.38003	5e-05	0.000252441	yes
XLOC_015160	ISYNA1	chr19:18526502-18549111	U87-10Gy	U87	0.401294	2.92129	2.86387	1.31118	0.00785	0.0247023	yes
XLOC_013822	EPG5	chr18:43425423-43547369	U87-10Gy	U87	0.7672	5.52638	2.84866	6.0449	5e-05	0.000252441	yes
XLOC_004490	FIBIN	chr11:27013633-27021677	U87-10Gy	U87	0.36936	2.64177	2.8384	5.0676	5e-05	0.000252441	yes
XLOC_030389	PSAT1	chr9:80911990-80945009	U87-10Gy	U87	21.1995	150.736	2.82992	6.0417	5e-05	0.000252441	yes
XLOC_005817	CADM1	chr11:115044344-115375253	U87-10Gy	U87	0.724108	5.11112	2.81936	6.07015	5e-05	0.000252441	yes
XLOC_027569	ZNF138	chr7:64254765-64314178	U87-10Gy	U87	0.205098	1.43348	2.80513	3.78692	5e-05	0.000252441	yes
XLOC_024968	FABP7	chr6:123070345-123105222	U87-10Gy	U87	0.193527	1.34783	2.80003	2.53087	0.0003	0.0013329	yes
XLOC_015564	NLRP12	chr19:54295658-54327935	U87-10Gy	U87	0.122307	0.849751	2.79653	3.64199	5e-05	0.000252441	yes
XLOC_007233	E2F7	chr12:77415025-77459895	U87-10Gy	U87	2.55355	17.5222	2.77861	6.16858	5e-05	0.000252441	yes
XLOC_032390	RTL5	chrX:71130937-71363424	U87-10Gy	U87	0.871064	5.96644	2.77602	5.93335	5e-05	0.000252441	yes
XLOC_013774	ZNF521	chr18:22641887-22932271	U87-10Gy	U87	1.52173	10.3896	2.77135	6.32471	5e-05	0.000252441	yes
XLOC_003148	LINC00839	chr10:42903621-42991150	U87-10Gy	U87	1.50302	10.2062	2.76351	4.92216	5e-05	0.000252441	yes
XLOC_024953	VGLL2	chr6:117586720-117594728	U87-10Gy	U87	0.102947	0.69362	2.75224	2.8184	0.00015	0.000705346	yes
XLOC_000046	TNFRSF14	chr1:2481358-2497061	U87-10Gy	U87	0.742417	4.99933	2.75143	5.73691	5e-05	0.000252441	yes
XLOC_019187	DGCR5,DGCR9	chr22:18957953-19018755	U87-10Gy	U87	0.098677	0.660658	2.74312	2.63786	5e-05	0.000252441	yes
XLOC_015260	ZFP14	chr19:36825057-36870105	U87-10Gy	U87	0.0501892	0.334044	2.73459	3.13804	5e-05	0.000252441	yes
XLOC_009588	PDCD6IPP2	chr15:29034979-29102775	U87-10Gy	U87	0.136945	0.904382	2.72334	2.70896	0.0015	0.00573026	yes
XLOC_028960	TUSC3	chr8:15274722-15632519	U87-10Gy	U87	0.409011	2.68161	2.71289	3.40763	5e-05	0.000252441	yes
XLOC_020503	LINC02082	chr3:168619732-168645567	U87-10Gy	U87	0.0875734	0.570077	2.70259	1.77379	0.0005	0.00212652	yes
XLOC_021816	PDGFRA	chr4:55095255-55164414	U87-10Gy	U87	0.189861	1.21851	2.68211	4.19027	5e-05	0.000252441	yes
XLOC_028154	ELMO1	chr7:36892510-37488929	U87-10Gy	U87	0.770108	4.93565	2.68011	5.50304	5e-05	0.000252441	yes
XLOC_019325	TIMP3	chr22:32908539-33454377	U87-10Gy	U87	20.9141	133.305	2.67217	5.18304	5e-05	0.000252441	yes
XLOC_022585	MAML3	chr4:140585653-141075385	U87-10Gy	U87	0.0899673	0.572601	2.67006	4.1323	5e-05	0.000252441	yes
XLOC_006518	SYT1	chr12:79257772-79845788	U87-10Gy	U87	0.792271	5.01014	2.66078	5.66286	5e-05	0.000252441	yes
XLOC_006269	FAR2	chr12:29301461-29534409	U87-10Gy	U87	0.79993	5.04505	2.65692	2.13722	0.00195	0.00725178	yes
XLOC_018484	SNORD154	chr20:39319463-39535036	U87-10Gy	U87	0.906311	5.69752	2.65226	3.53149	5e-05	0.000252441	yes
XLOC_005715	RAB38	chr11:87846414-87908635	U87-10Gy	U87	0.252459	1.57814	2.64411	4.14386	5e-05	0.000252441	yes
XLOC_021889	AREG	chr4:75406126-75595991	U87-10Gy	U87	0.998194	6.22213	2.64002	2.02929	0.0007	0.00288503	yes
XLOC_014429	HKR1	chr19:37742786-37855437	U87-10Gy	U87	0.284644	1.76409	2.6317	2.88351	5e-05	0.000252441	yes
XLOC_025435	MOCS1	chr6:39760099-39902290	U87-10Gy	U87	0.308885	1.91369	2.63122	2.11789	0.00525	0.0173838	yes
XLOC_020033	CLEC3B	chr3:45067758-45077565	U87-10Gy	U87	0.574729	3.5599	2.63088	3.34461	5e-05	0.000252441	yes
XLOC_004484	ANO5	chr11:22214601-22304913	U87-10Gy	U87	0.11028	0.681568	2.62769	4.32783	5e-05	0.000252441	yes
XLOC_016656	TWIST2	chr2:239756672-239832244	U87-10Gy	U87	0.629722	3.88307	2.62441	3.78194	5e-05	0.000252441	yes
XLOC_015547	ZNF577,ZNF649	chr19:52359055-52408361	U87-10Gy	U87	0.0848125	0.522644	2.62348	2.31994	5e-05	0.000252441	yes
XLOC_006126	CCND2	chr12:4357932-4414522	U87-10Gy	U87	0.0556926	0.343017	2.62272	3.41191	5e-05	0.000252441	yes
XLOC_019458	KLHDC7B	chr22:50986461-50989452	U87-10Gy	U87	0.511712	3.15068	2.62226	5.6202	5e-05	0.000252441	yes
XLOC_010633	ZG16B	chr16:2880172-2882285	U87-10Gy	U87	0.194622	1.19555	2.61893	3.29475	0.0069	0.0220697	yes
XLOC_013253	SECTM1	chr17:80278899-80291922	U87-10Gy	U87	0.432361	2.65124	2.61636	4.39265	5e-05	0.000252441	yes
XLOC_019689	EP300-AS1	chr22:41581218-41593518	U87-10Gy	U87	0.784317	4.77013	2.60452	1.06574	0.01755	0.0494288	yes
XLOC_015545	HAS1	chr19:52215187-52227829	U87-10Gy	U87	0.731756	4.42077	2.59486	4.98489	5e-05	0.000252441	yes
XLOC_010330	CTSH	chr15:79213899-79237440	U87-10Gy	U87	0.441278	2.65959	2.59144	3.76312	5e-05	0.000252441	yes
XLOC_031079	KLF4	chr9:110247132-110252067	U87-10Gy	U87	2.19915	13.2281	2.58859	5.87149	5e-05	0.000252441	yes
XLOC_029812	SYBU	chr8:110586207-110704020	U87-10Gy	U87	1.20762	7.25124	2.58606	5.59264	5e-05	0.000252441	yes
XLOC_007289	ANKS1B	chr12:99038957-100378432	U87-10Gy	U87	0.0551912	0.331088	2.58471	0.960449	0.00015	0.000705346	yes
XLOC_009211	DIO2	chr14:80663867-80921810	U87-10Gy	U87	2.05189	12.1902	2.57069	5.81882	5e-05	0.000252441	yes
XLOC_012373	GPRC5C	chr17:72427666-72443568	U87-10Gy	U87	0.0706163	0.414711	2.55403	2.29875	0.0028	0.010007	yes
XLOC_007245	RASSF9	chr12:85963629-86230756	U87-10Gy	U87	0.630292	3.69706	2.55229	4.35205	5e-05	0.000252441	yes
XLOC_003087	C10orf67	chr10:23605519-23650735	U87-10Gy	U87	0.489022	2.84755	2.54175	2.11415	0.0001	0.000484068	yes
XLOC_008770	MEG3,MIR770	chr14:101292444-101327360	U87-10Gy	U87	2.02518	11.7518	2.53677	4.23522	5e-05	0.000252441	yes
XLOC_004814	LRP5	chr11:68080076-68216743	U87-10Gy	U87	0.135007	0.781488	2.53319	1.6144	0.00585	0.0191442	yes
XLOC_013669	CCDC102B	chr18:66382490-66838437	U87-10Gy	U87	0.742113	4.20809	2.50346	4.63881	5e-05	0.000252441	yes
XLOC_008739	TCL6	chr14:96087258-96139789	U87-10Gy	U87	0.476522	2.69725	2.50087	3.87164	5e-05	0.000252441	yes
XLOC_016645	RAMP1	chr2:238767039-238820759	U87-10Gy	U87	0.362727	2.05265	2.50053	2.81113	5e-05	0.000252441	yes
XLOC_005287	DKK3	chr11:11983878-12031239	U87-10Gy	U87	2.40933	13.5575	2.49239	5.62182	5e-05	0.000252441	yes
XLOC_012361	LINC00511	chr17:70594179-70636611	U87-10Gy	U87	0.143647	0.805147	2.48672	2.65682	5e-05	0.000252441	yes
XLOC_018397	VSX1	chr20:25051520-25063015	U87-10Gy	U87	0.108655	0.60839	2.48524	2.45531	5e-05	0.000252441	yes
XLOC_007159	DDIT3	chr12:57828467-57914392	U87-10Gy	U87	25.4868	142.503	2.48318	1.92009	0.0021	0.00775014	yes
XLOC_014373	ZNF30	chr19:35417797-35436120	U87-10Gy	U87	0.0698802	0.389809	2.47981	2.23981	0.00015	0.000705346	yes
XLOC_023225	TSLP	chr5:110405777-110413722	U87-10Gy	U87	4.79989	26.6307	2.47202	5.70091	5e-05	0.000252441	yes
XLOC_031688	TSPAN7	chrX:38420730-38548172	U87-10Gy	U87	0.201438	1.11302	2.46608	3.69228	5e-05	0.000252441	yes
XLOC_013823	PSTPIP2	chr18:43563262-43652413	U87-10Gy	U87	0.194156	1.06915	2.46118	3.74441	5e-05	0.000252441	yes
XLOC_018184	TFAP2C	chr20:55204352-55214338	U87-10Gy	U87	0.788936	4.3261	2.45509	4.99673	5e-05	0.000252441	yes
XLOC_009187	PGF	chr14:75408532-75422467	U87-10Gy	U87	0.369127	2.02063	2.45261	3.80788	5e-05	0.000252441	yes
XLOC_018069	VSTM2L	chr20:36531498-36573747	U87-10Gy	U87	0.149362	0.81298	2.44441	2.77057	0.0003	0.0013329	yes
XLOC_018598	LAMA5	chr20:60876378-60962026	U87-10Gy	U87	3.39395	18.4218	2.44038	2.24787	0.00105	0.00415038	yes
XLOC_006944	ST8SIA1	chr12:22346324-22487648	U87-10Gy	U87	0.0921505	0.499573	2.43863	4.09419	5e-05	0.000252441	yes
XLOC_020396	IL20RB	chr3:136676706-136729926	U87-10Gy	U87	2.04214	11.0515	2.43609	5.34675	5e-05	0.000252441	yes
XLOC_032625	MAGEC2	chrX:141290127-141293076	U87-10Gy	U87	0.13228	0.714254	2.43284	3.2832	0.0002	0.000919171	yes
XLOC_025063	ULBP1	chr6:150285109-150294849	U87-10Gy	U87	3.18515	16.9864	2.41495	5.44685	5e-05	0.000252441	yes
XLOC_004457	CALCB,INSC	chr11:15074918-15296663	U87-10Gy	U87	0.430385	2.25146	2.38716	3.2941	5e-05	0.000252441	yes
XLOC_027434	FAM221A	chr7:23719496-23742269	U87-10Gy	U87	0.111508	0.580881	2.3811	1.67414	0.00075	0.00306859	yes
XLOC_021858	FDCSP	chr4:71091787-71100968	U87-10Gy	U87	0.968528	5.04029	2.37964	5.79172	0.0002	0.000919171	yes
XLOC_031868	MAGEE1	chrX:75648045-75651746	U87-10Gy	U87	0.160596	0.827936	2.36608	3.91995	5e-05	0.000252441	yes
XLOC_023481	FGF18	chr5:170846666-170884630	U87-10Gy	U87	0.39833	2.03047	2.34978	4.41112	5e-05	0.000252441	yes
XLOC_012329	RGS9	chr17:63133455-63223821	U87-10Gy	U87	0.10147	0.51542	2.3447	2.40736	0.0012	0.0046843	yes
XLOC_022578	SLC7A11	chr4:138948576-139163713	U87-10Gy	U87	2.30208	11.6786	2.34286	5.22582	5e-05	0.000252441	yes
XLOC_031286	AGPAT2	chr9:139567594-139581911	U87-10Gy	U87	1.09993	5.55275	2.33579	4.48062	5e-05	0.000252441	yes
XLOC_029305	ZNF572	chr8:125985538-125991630	U87-10Gy	U87	0.112612	0.566616	2.33101	3.31695	5e-05	0.000252441	yes
XLOC_028156	SFRP4	chr7:37945534-37956525	U87-10Gy	U87	0.904626	4.53946	2.32713	5.4062	5e-05	0.000252441	yes
XLOC_002462	CHI3L1	chr1:203148058-203156130	U87-10Gy	U87	83.5869	415.416	2.31321	4.3506	5e-05	0.000252441	yes
XLOC_000059	LINC01134	chr1:3816967-3833805	U87-10Gy	U87	0.20197	1.00301	2.31212	2.2922	0.00085	0.0034372	yes
XLOC_011397	PYCARD	chr16:31212806-31214773	U87-10Gy	U87	2.37156	11.7605	2.31004	4.18416	5e-05	0.000252441	yes
XLOC_031108	ZNF883	chr9:115759399-115774494	U87-10Gy	U87	0.602348	2.96875	2.30119	4.36462	5e-05	0.000252441	yes
XLOC_018075	LBP	chr20:36974813-37005653	U87-10Gy	U87	0.0938656	0.461547	2.29781	2.6656	0.0022	0.0080872	yes
XLOC_013728	TMEM200C	chr18:5889410-5895953	U87-10Gy	U87	0.266327	1.30072	2.28804	4.14464	5e-05	0.000252441	yes
XLOC_029495	CSGALNACT1	chr8:19170986-19614809	U87-10Gy	U87	0.721913	3.50655	2.28016	1.60005	0.0106	0.0320238	yes
XLOC_005898	FEZ1	chr11:125315640-125369422	U87-10Gy	U87	1.33714	6.4563	2.27156	4.59334	5e-05	0.000252441	yes
XLOC_005132	SIGIRR	chr11:405596-417397	U87-10Gy	U87	0.661529	3.1499	2.25143	3.74122	5e-05	0.000252441	yes
XLOC_013863	ATP8B1	chr18:55297519-55470550	U87-10Gy	U87	0.287191	1.35981	2.24332	2.22806	0.00035	0.00153417	yes
XLOC_000664	GSTM5	chr1:110254863-110260890	U87-10Gy	U87	0.261836	1.23896	2.2424	3.50478	5e-05	0.000252441	yes
XLOC_011381	ITGAL	chr16:30483982-30534506	U87-10Gy	U87	0.325875	1.5244	2.22585	2.94355	0.0001	0.000484068	yes
XLOC_032069	SLITRK2	chrX:144899149-144908103	U87-10Gy	U87	0.924125	4.32014	2.22492	4.74114	5e-05	0.000252441	yes
XLOC_003064	PTER	chr10:16478880-16564004	U87-10Gy	U87	0.565606	2.64277	2.22418	4.5321	5e-05	0.000252441	yes
XLOC_023922	C5orf63	chr5:126378249-126409221	U87-10Gy	U87	0.855465	3.9863	2.22027	1.36845	0.00965	0.0295246	yes
XLOC_000243	MAN1C1	chr1:25943261-26112698	U87-10Gy	U87	1.0573	4.90828	2.21483	4.59485	5e-05	0.000252441	yes
XLOC_023244	ARL14EPL	chr5:115368026-115395129	U87-10Gy	U87	0.111875	0.518891	2.21354	1.24323	0.0124	0.0366389	yes
XLOC_023336	EGR1	chr5:137801115-137805004	U87-10Gy	U87	4.268	19.7473	2.21002	4.89361	5e-05	0.000252441	yes
XLOC_029532	PNMA2	chr8:26362195-26371483	U87-10Gy	U87	3.01985	13.9452	2.20722	5.13181	5e-05	0.000252441	yes
XLOC_018151	SNAI1	chr20:48599512-48605420	U87-10Gy	U87	0.234429	1.08	2.20382	3.46384	0.0002	0.000919171	yes
XLOC_032590	MIR424,MIR503,MIR503HG	chrX:133677355-133680741	U87-10Gy	U87	1.32123	6.08651	2.20373	2.4446	5e-05	0.000252441	yes
XLOC_013590	MOCOS	chr18:33709446-33866864	U87-10Gy	U87	2.45317	11.2886	2.20215	1.80769	0.00425	0.0144526	yes
XLOC_011073	FOXF1	chr16:86544132-86548070	U87-10Gy	U87	6.65268	30.2366	2.18429	5.72186	5e-05	0.000252441	yes
XLOC_020381	TMEM108	chr3:132757131-133116619	U87-10Gy	U87	0.149545	0.674523	2.17328	3.17214	5e-05	0.000252441	yes
XLOC_011233	PPL	chr16:4897450-4987207	U87-10Gy	U87	0.880164	3.96783	2.17251	1.82104	0.0079	0.0248383	yes
XLOC_028527	PLXNA4	chr7:131582389-132333447	U87-10Gy	U87	0.370768	1.67077	2.17193	3.20343	5e-05	0.000252441	yes
XLOC_030975	C9orf64	chr9:86553226-86571901	U87-10Gy	U87	3.04402	13.6102	2.16064	4.95068	5e-05	0.000252441	yes
XLOC_028311	HGF	chr7:81328323-82073358	U87-10Gy	U87	3.95161	17.482	2.14536	2.30244	0.0001	0.000484068	yes
XLOC_031900	TMEM35A	chrX:100333835-100351355	U87-10Gy	U87	0.260678	1.15041	2.14181	3.09657	5e-05	0.000252441	yes
XLOC_018934	ADAMTS5	chr21:28287514-28340269	U87-10Gy	U87	3.25698	14.3587	2.14032	4.44999	5e-05	0.000252441	yes
XLOC_024477	MYLIP	chr6:16129316-16153226	U87-10Gy	U87	0.352813	1.5554	2.14031	3.74047	5e-05	0.000252441	yes
XLOC_010997	IL34	chr16:70613797-70694585	U87-10Gy	U87	0.154038	0.677114	2.13612	2.20456	0.00045	0.00193006	yes
XLOC_021138	CPNE4	chr3:131252403-131758450	U87-10Gy	U87	0.0879541	0.385273	2.13106	2.37623	0.0005	0.00212652	yes
XLOC_007271	TMCC3	chr12:94960899-95044338	U87-10Gy	U87	0.288537	1.2633	2.13037	1.4556	0.00025	0.0011285	yes
XLOC_011964	SLC47A1	chr17:19437166-19482346	U87-10Gy	U87	0.232644	1.01671	2.12772	3.27526	5e-05	0.000252441	yes
XLOC_017296	HAGLR	chr2:177012352-177055635	U87-10Gy	U87	1.30176	5.66539	2.12172	3.31677	5e-05	0.000252441	yes
XLOC_031120	AKNA	chr9:117096168-117160804	U87-10Gy	U87	2.27752	9.91176	2.12168	4.86514	5e-05	0.000252441	yes
XLOC_012668	RASD1	chr17:17397752-17399709	U87-10Gy	U87	0.112031	0.485463	2.11546	2.09351	0.00325	0.0114184	yes
XLOC_025805	PDE10A	chr6:165740775-166075588	U87-10Gy	U87	0.114741	0.495759	2.11126	3.66897	5e-05	0.000252441	yes
XLOC_016347	SLC4A10	chr2:162480844-162841786	U87-10Gy	U87	0.13434	0.579652	2.1093	3.22781	5e-05	0.000252441	yes
XLOC_020603	TP63	chr3:189314534-189615068	U87-10Gy	U87	0.0818357	0.351735	2.10369	1.73823	5e-05	0.000252441	yes
XLOC_009590	LOC100130111	chr15:29966956-29971913	U87-10Gy	U87	0.105917	0.454981	2.10288	2.45641	0.0006	0.00250886	yes
XLOC_030207	SLC1A1	chr9:4490426-4587469	U87-10Gy	U87	5.38571	23.1173	2.10177	5.28185	5e-05	0.000252441	yes
XLOC_008082	EPSTI1	chr13:43460523-43566448	U87-10Gy	U87	0.18913	0.81171	2.10159	3.07334	5e-05	0.000252441	yes
XLOC_030648	PLPP7	chr9:134165080-134184649	U87-10Gy	U87	0.191011	0.813471	2.09044	1.91355	0.00065	0.00269921	yes
XLOC_019981	VILL	chr3:38035077-38048676	U87-10Gy	U87	0.16732	0.712238	2.08975	2.35033	0.0003	0.0013329	yes
XLOC_017059	TBC1D8	chr2:101618423-101767909	U87-10Gy	U87	2.71229	11.5333	2.08822	1.79432	0.0034	0.0118817	yes
XLOC_000041	PRKCZ	chr1:1981908-2144159	U87-10Gy	U87	0.908287	3.85276	2.08467	1.51148	0.01025	0.0310938	yes
XLOC_030469	TMOD1	chr9:100263461-100459691	U87-10Gy	U87	3.01479	12.7727	2.08293	1.86976	0.01065	0.0321503	yes
XLOC_006909	MANSC1	chr12:12482217-12503362	U87-10Gy	U87	0.892231	3.76742	2.07809	4.16142	5e-05	0.000252441	yes
XLOC_027571	ZNF273	chr7:64363619-64391955	U87-10Gy	U87	0.104636	0.43933	2.06992	2.81385	5e-05	0.000252441	yes
XLOC_012160	RND2	chr17:41177257-41184058	U87-10Gy	U87	0.205115	0.860831	2.0693	3.46306	5e-05	0.000252441	yes
XLOC_011142	FBXL16	chr16:742499-755825	U87-10Gy	U87	0.100365	0.417398	2.05617	2.85511	0.00025	0.0011285	yes
XLOC_032165	PRKX	chrX:3522383-3631683	U87-10Gy	U87	0.221928	0.913195	2.04083	3.41898	5e-05	0.000252441	yes
XLOC_014585	C5AR1	chr19:47783458-47825327	U87-10Gy	U87	2.64605	10.8857	2.04052	4.58043	5e-05	0.000252441	yes
XLOC_007032	FKBP11	chr12:49297892-49325899	U87-10Gy	U87	1.41357	5.76674	2.02841	2.28194	0.0007	0.00288503	yes
XLOC_007771	SERP2	chr13:44947785-44971850	U87-10Gy	U87	0.882833	3.59981	2.02771	3.09057	5e-05	0.000252441	yes
XLOC_018764	LINC00161	chr21:29911639-29915537	U87-10Gy	U87	0.331991	1.33543	2.00808	1.94548	0.0007	0.00288503	yes
XLOC_007955	ATP11A	chr13:113344227-113541482	U87-10Gy	U87	0.0886069	0.352347	1.99151	2.97593	0.0001	0.000484068	yes
XLOC_009713	FGF7	chr15:49447955-49913138	U87-10Gy	U87	1.03208	4.10364	1.99135	2.06425	0.00165	0.00623486	yes
XLOC_008460	PCK2	chr14:24563339-24573341	U87-10Gy	U87	5.42916	21.3907	1.97818	4.57164	5e-05	0.000252441	yes
XLOC_029777	NIPAL2	chr8:99202053-99306621	U87-10Gy	U87	0.361462	1.42042	1.97441	3.79098	5e-05	0.000252441	yes
XLOC_001784	TRABD2B	chr1:48226199-48463347	U87-10Gy	U87	0.704036	2.76157	1.97177	3.19369	5e-05	0.000252441	yes
XLOC_005364	ELF5	chr11:34500341-34535347	U87-10Gy	U87	0.269033	1.05508	1.97149	2.89176	5e-05	0.000252441	yes
XLOC_003725	LINC01518	chr10:43167070-43187207	U87-10Gy	U87	0.348292	1.36078	1.96606	2.69034	5e-05	0.000252441	yes
XLOC_003249	TSPAN15	chr10:71211225-71267423	U87-10Gy	U87	0.483801	1.88861	1.96484	3.78246	5e-05	0.000252441	yes
XLOC_016205	FBLN7	chr2:112895961-112945791	U87-10Gy	U87	0.137522	0.533796	1.95663	2.32135	0.00075	0.00306859	yes
XLOC_012394	LLGL2	chr17:73521782-73571290	U87-10Gy	U87	0.105457	0.409167	1.95604	1.77616	0.00275	0.00985328	yes
XLOC_001055	OVAAL	chr1:180528109-180535654	U87-10Gy	U87	0.312478	1.21199	1.95555	3.23366	0.0003	0.0013329	yes
XLOC_016418	ITGA4	chr2:182321618-182521864	U87-10Gy	U87	0.528595	2.03959	1.94805	3.46133	5e-05	0.000252441	yes
XLOC_015066	ZNF443,ZNF799	chr19:12500827-12551926	U87-10Gy	U87	0.254626	0.97708	1.94009	3.28327	5e-05	0.000252441	yes
XLOC_031571	LOC100505874	chrUn_gl000224:102494-110268	U87-10Gy	U87	0.284123	1.08605	1.93451	1.64347	0.00135	0.00521506	yes
XLOC_027809	KCND2	chr7:119913721-120390387	U87-10Gy	U87	0.152019	0.579619	1.93085	2.85373	5e-05	0.000252441	yes
XLOC_017319	PDE1A	chr2:183004761-183387572	U87-10Gy	U87	0.240663	0.915166	1.92702	2.52739	5e-05	0.000252441	yes
XLOC_015051	RGL3	chr19:11504731-11530023	U87-10Gy	U87	0.455777	1.73297	1.92684	3.43752	5e-05	0.000252441	yes
XLOC_003265	DDIT4	chr10:74032506-74035797	U87-10Gy	U87	40.9195	155.575	1.92675	4.15991	5e-05	0.000252441	yes
XLOC_021785	LIMCH1	chr4:41361623-41702061	U87-10Gy	U87	1.07155	4.06438	1.92334	4.02889	5e-05	0.000252441	yes
XLOC_022449	MAPK10	chr4:86933448-87515271	U87-10Gy	U87	0.751881	2.84875	1.92175	4.3006	5e-05	0.000252441	yes
XLOC_032495	COL4A6	chrX:107398836-107682727	U87-10Gy	U87	4.64303	17.5269	1.91643	3.4458	5e-05	0.000252441	yes
XLOC_030552	DAB2IP	chr9:124329380-124547809	U87-10Gy	U87	0.410364	1.5431	1.91086	3.60637	5e-05	0.000252441	yes
XLOC_022297	ARAP2	chr4:36067619-36275837	U87-10Gy	U87	0.0905577	0.340052	1.90885	2.9668	5e-05	0.000252441	yes
XLOC_029930	NAPRT	chr8:144656954-144661244	U87-10Gy	U87	0.738004	2.77102	1.90872	3.31237	5e-05	0.000252441	yes
XLOC_019427	FBLN1	chr22:45898711-45997014	U87-10Gy	U87	0.159654	0.598967	1.90753	2.41157	5e-05	0.000252441	yes
XLOC_013793	CCDC178	chr18:30517095-31020685	U87-10Gy	U87	0.553522	2.07228	1.90451	2.83365	5e-05	0.000252441	yes
XLOC_018544	KCNB1	chr20:47980413-48099181	U87-10Gy	U87	0.0973126	0.364035	1.90338	3.54873	5e-05	0.000252441	yes
XLOC_014713	ZNF525,ZNF761,ZNF765,ZNF845	chr19:53836971-53999498	U87-10Gy	U87	0.815602	3.03958	1.89793	3.73737	5e-05	0.000252441	yes
XLOC_020727	ZNF385D	chr3:21457838-21792921	U87-10Gy	U87	13.0491	48.501	1.89406	4.07151	5e-05	0.000252441	yes
XLOC_022610	TTC29	chr4:147627789-147867038	U87-10Gy	U87	0.115069	0.427213	1.89246	1.94321	0.0014	0.00538737	yes
XLOC_031181	ANGPTL2	chr9:129677052-129985445	U87-10Gy	U87	8.31678	30.8421	1.89081	3.99783	5e-05	0.000252441	yes
XLOC_012351	MAP2K6	chr17:67410834-67550002	U87-10Gy	U87	0.396397	1.45526	1.87626	2.37373	0.0001	0.000484068	yes
XLOC_027373	SLC29A4	chr7:5322560-5343704	U87-10Gy	U87	0.98465	3.57334	1.85959	3.84339	5e-05	0.000252441	yes
XLOC_006618	TCP11L2	chr12:106695711-106742872	U87-10Gy	U87	0.963441	3.49187	1.85773	3.94445	5e-05	0.000252441	yes
XLOC_030273	PRSS3	chr9:33750462-33799229	U87-10Gy	U87	4.62134	16.7265	1.85575	3.71645	5e-05	0.000252441	yes
XLOC_030360	CBWD3,CBWD5	chr9:70856804-70916321	U87-10Gy	U87	0.317844	1.14551	1.8496	2.30307	0.0003	0.0013329	yes
XLOC_028098	KLHL7-AS1	chr7:23140846-23145322	U87-10Gy	U87	0.148056	0.532822	1.84751	2.36847	0.0003	0.0013329	yes
XLOC_016049	MTHFD2	chr2:74425657-74621008	U87-10Gy	U87	31.3292	112.392	1.84296	1.9878	0.00625	0.0202594	yes
XLOC_020492	PPM1L	chr3:160473991-160796695	U87-10Gy	U87	0.383797	1.37526	1.84129	4.02377	5e-05	0.000252441	yes
XLOC_030629	PRRX2	chr9:132427919-132484951	U87-10Gy	U87	0.130404	0.46567	1.83632	1.27378	0.0166	0.0471169	yes
XLOC_024988	LAMA2	chr6:129203917-129837710	U87-10Gy	U87	2.50592	8.94785	1.8362	1.97838	0.00025	0.0011285	yes
XLOC_005772	CARD16,CARD17,CASP1	chr11:104896236-104972166	U87-10Gy	U87	3.2669	11.6238	1.83109	3.61213	5e-05	0.000252441	yes
XLOC_000677	KCNA3	chr1:111182597-111266959	U87-10Gy	U87	0.120975	0.430414	1.83102	2.48769	0.00055	0.00231832	yes
XLOC_003603	IL15RA	chr10:5993996-6021611	U87-10Gy	U87	1.19626	4.24842	1.82839	3.40328	5e-05	0.000252441	yes
XLOC_015889	TOGARAM2	chr2:29179429-29275096	U87-10Gy	U87	0.187882	0.666995	1.82785	2.5663	5e-05	0.000252441	yes
XLOC_018476	TGM2	chr20:36755788-36796871	U87-10Gy	U87	10.3214	36.5892	1.82578	3.23447	5e-05	0.000252441	yes
XLOC_005176	CARS	chr11:3022019-3078681	U87-10Gy	U87	30.3808	107.353	1.82113	3.91919	5e-05	0.000252441	yes
XLOC_016000	SLC1A4	chr2:65215578-65251000	U87-10Gy	U87	6.11552	21.4681	1.81165	4.17386	5e-05	0.000252441	yes
XLOC_023052	ITGA2	chr5:52284604-52411152	U87-10Gy	U87	18.9561	66.4322	1.80922	2.62963	0.0002	0.000919171	yes
XLOC_003389	FRAT1	chr10:99079021-99081672	U87-10Gy	U87	0.166563	0.583419	1.80846	2.71867	0.00045	0.00193006	yes
XLOC_029196	ATP6V0D2	chr8:87111102-87166454	U87-10Gy	U87	4.07284	14.1866	1.80042	4.10821	5e-05	0.000252441	yes
XLOC_014702	ZNF528	chr19:52901102-52921998	U87-10Gy	U87	2.83364	9.86776	1.80007	4.64239	0.00155	0.00589802	yes
XLOC_032433	RPS6KA6	chrX:83313353-83443397	U87-10Gy	U87	0.159191	0.553784	1.79857	2.81304	5e-05	0.000252441	yes
XLOC_022581	MGARP	chr4:140187316-140201615	U87-10Gy	U87	1.39534	4.84666	1.79638	3.46164	5e-05	0.000252441	yes
XLOC_032266	NDP	chrX:43808023-43833013	U87-10Gy	U87	9.81879	33.9175	1.78841	4.1992	5e-05	0.000252441	yes
XLOC_012328	LOC100507002	chr17:63096762-63109142	U87-10Gy	U87	1.69262	5.8296	1.78414	2.65404	5e-05	0.000252441	yes
XLOC_009658	ITPKA	chr15:41785313-41795757	U87-10Gy	U87	4.54422	15.6439	1.78349	3.66423	5e-05	0.000252441	yes
XLOC_029114	LOC286178	chr8:58653988-58662756	U87-10Gy	U87	0.213098	0.733571	1.78342	2.52678	5e-05	0.000252441	yes
XLOC_017226	NR4A2	chr2:157180943-157189407	U87-10Gy	U87	0.515708	1.76632	1.77612	3.47739	5e-05	0.000252441	yes
XLOC_021228	LINC00886	chr3:156465131-156534956	U87-10Gy	U87	0.802594	2.74704	1.77514	2.45757	0.00045	0.00193006	yes
XLOC_029290	COL14A1	chr8:121137346-121385814	U87-10Gy	U87	0.142183	0.485546	1.77186	2.972	0.00015	0.000705346	yes
XLOC_001948	SLC44A3-AS1	chr1:95123088-95285837	U87-10Gy	U87	0.151531	0.516539	1.76927	1.51301	0.01705	0.048217	yes
XLOC_029237	OSR2	chr8:99956596-99964332	U87-10Gy	U87	0.559684	1.89328	1.7582	2.93273	5e-05	0.000252441	yes
XLOC_028447	NRCAM	chr7:107788070-108096916	U87-10Gy	U87	0.157595	0.533072	1.75811	2.88329	5e-05	0.000252441	yes
XLOC_029193	CA2	chr8:86351055-86393721	U87-10Gy	U87	0.205871	0.69359	1.75234	1.57342	0.00785	0.0247023	yes
XLOC_019377	ATF4	chr22:39914814-39918691	U87-10Gy	U87	192.657	648.513	1.7511	3.05888	5e-05	0.000252441	yes
XLOC_013001	DLX3	chr17:48067368-48072588	U87-10Gy	U87	1.67811	5.64278	1.74957	4.31848	5e-05	0.000252441	yes
XLOC_016441	MFSD6	chr2:191272698-191481067	U87-10Gy	U87	2.29353	7.70846	1.74887	2.9468	5e-05	0.000252441	yes
XLOC_013117	KCNJ2	chr17:68161718-68176183	U87-10Gy	U87	0.992497	3.31807	1.74121	1.83966	0.01175	0.0349923	yes
XLOC_002235	NES	chr1:156638552-156647906	U87-10Gy	U87	3.80675	12.7156	1.73997	3.96043	5e-05	0.000252441	yes
XLOC_003089	OTUD1	chr10:23728197-23731310	U87-10Gy	U87	1.45593	4.86002	1.73902	4.22541	5e-05	0.000252441	yes
XLOC_007858	SLAIN1	chr13:78271988-78338377	U87-10Gy	U87	0.199879	0.664566	1.73329	2.20734	0.00025	0.0011285	yes
XLOC_015945	PRKCE	chr2:45876407-46415129	U87-10Gy	U87	3.85789	12.8201	1.73252	4.01183	5e-05	0.000252441	yes
XLOC_007932	TNFSF13B	chr13:108921976-108960832	U87-10Gy	U87	0.641099	2.12142	1.72641	3.10784	5e-05	0.000252441	yes
XLOC_014544	BCAM	chr19:45312315-45324678	U87-10Gy	U87	1.65289	5.4641	1.72499	3.77773	5e-05	0.000252441	yes
XLOC_013046	2022-09-05	chr17:56597197-56769416	U87-10Gy	U87	0.555396	1.83178	1.72166	2.97044	5e-05	0.000252441	yes
XLOC_030757	GLDC	chr9:6532463-6645719	U87-10Gy	U87	0.151661	0.499824	1.72057	1.54534	0.00915	0.0281928	yes
XLOC_013024	TMEM100	chr17:53796987-53809482	U87-10Gy	U87	3.34944	11.0123	1.71712	3.86529	5e-05	0.000252441	yes
XLOC_003722	CCNYL2	chr10:42903621-42991150	U87-10Gy	U87	0.48294	1.58354	1.71324	1.87985	0.0032	0.0112644	yes
XLOC_022488	DDIT4L	chr4:101107012-101136662	U87-10Gy	U87	2.07344	6.79209	1.71183	3.84172	5e-05	0.000252441	yes
XLOC_003346	IFIT2	chr10:91061705-91069033	U87-10Gy	U87	1.11372	3.64788	1.71167	4.07938	5e-05	0.000252441	yes
XLOC_012356	KCNJ2	chr17:68161718-68176183	U87-10Gy	U87	1.15716	3.78935	1.71136	3.28823	5e-05	0.000252441	yes
XLOC_019339	APOL1	chr22:36649086-36664328	U87-10Gy	U87	1.46834	4.80027	1.70893	3.77519	5e-05	0.000252441	yes
XLOC_032026	LINC00629	chrX:133680950-133694428	U87-10Gy	U87	0.329999	1.07769	1.70742	2.11866	0.0001	0.000484068	yes
XLOC_013553	LAMA3	chr18:21269406-21535029	U87-10Gy	U87	0.534103	1.73896	1.70303	2.73687	5e-05	0.000252441	yes
XLOC_013663	HMSD	chr18:61616485-61629062	U87-10Gy	U87	1.02912	3.35041	1.70293	2.29637	5e-05	0.000252441	yes
XLOC_027697	DYNC1I1	chr7:95401817-95739634	U87-10Gy	U87	0.3267	1.06335	1.70258	2.74074	5e-05	0.000252441	yes
XLOC_032403	NAP1L2	chrX:72432136-72434710	U87-10Gy	U87	0.172495	0.561414	1.70251	2.55326	0.00085	0.0034372	yes
XLOC_023188	NR2F1	chr5:92745061-92930320	U87-10Gy	U87	17.0169	55.2269	1.6984	3.50005	5e-05	0.000252441	yes
XLOC_012058	RASL10B	chr17:34058663-34070540	U87-10Gy	U87	0.187783	0.605322	1.68864	2.43044	0.0003	0.0013329	yes
XLOC_016737	FAM49A	chr2:16730626-16847134	U87-10Gy	U87	1.3818	4.45389	1.68851	3.42772	5e-05	0.000252441	yes
XLOC_023153	BHMT2	chr5:78293386-78623038	U87-10Gy	U87	3.35858	10.8211	1.68793	2.60292	0.00015	0.000705346	yes
XLOC_027661	LINC00972	chr7:85050437-85118654	U87-10Gy	U87	1.10292	3.55245	1.68748	2.43301	0.0001	0.000484068	yes
XLOC_004015	LINC01435	chr10:109587475-110321601	U87-10Gy	U87	10.6432	33.8755	1.67031	7.31948	0.013	0.0381518	yes
XLOC_001983	AKNAD1	chr1:109358519-109401146	U87-10Gy	U87	0.456042	1.4497	1.66852	2.56647	0.00015	0.000705346	yes
XLOC_029503	HR	chr8:21971931-21995130	U87-10Gy	U87	0.173857	0.550212	1.66208	2.7944	5e-05	0.000252441	yes
XLOC_003304	PLAC9	chr10:81891438-81910558	U87-10Gy	U87	0.637081	2.01497	1.66121	2.15784	0.00085	0.0034372	yes
XLOC_019506	RTN4R	chr22:20228935-20259251	U87-10Gy	U87	0.152489	0.480983	1.65728	1.83783	0.00355	0.0123404	yes
XLOC_020528	LINC02015	chr3:177534652-177617456	U87-10Gy	U87	0.278175	0.876474	1.65572	2.09919	0.0003	0.0013329	yes
XLOC_006655	ALDH2	chr12:112204690-112247791	U87-10Gy	U87	6.34629	19.8942	1.64836	3.8338	5e-05	0.000252441	yes
XLOC_001192	HSD11B1	chr1:209834703-209915907	U87-10Gy	U87	0.218413	0.684523	1.64804	1.5206	0.00985	0.0300491	yes
XLOC_002331	ADCY10	chr1:167778624-167883464	U87-10Gy	U87	0.278816	0.870774	1.64298	2.60503	5e-05	0.000252441	yes
XLOC_007378	TBX3	chr12:115108058-115121969	U87-10Gy	U87	4.581	14.2736	1.63961	3.84154	5e-05	0.000252441	yes
XLOC_002218	ARHGEF2	chr1:155911479-155953468	U87-10Gy	U87	37.8016	117.003	1.63003	3.16192	5e-05	0.000252441	yes
XLOC_025467	GTPBP2	chr6:43479564-43597011	U87-10Gy	U87	24.4223	75.4935	1.62815	2.22813	0.0004	0.00173411	yes
XLOC_020344	PODXL2	chr3:127348001-127391653	U87-10Gy	U87	0.13756	0.422908	1.62028	2.15905	0.00395	0.013555	yes
XLOC_002074	ANKRD20A12P	chr1:142697420-142713605	U87-10Gy	U87	0.24251	0.744981	1.61916	1.64012	0.0092	0.0283292	yes
XLOC_006211	RPL13AP20	chr12:13023302-13029326	U87-10Gy	U87	0.653978	1.97982	1.59806	2.86481	0.0008	0.00325337	yes
XLOC_009886	SAXO2	chr15:82555118-82577267	U87-10Gy	U87	0.285254	0.862875	1.59691	1.30143	0.00785	0.0247023	yes
XLOC_005488	VWCE	chr11:61025757-61062788	U87-10Gy	U87	0.212692	0.642595	1.59514	2.38893	5e-05	0.000252441	yes
XLOC_030947	KLF9	chr9:72999512-73029573	U87-10Gy	U87	1.19842	3.61087	1.59122	3.82393	5e-05	0.000252441	yes
XLOC_000631	S1PR1	chr1:101702304-101707076	U87-10Gy	U87	0.302237	0.910054	1.59027	2.65695	0.0001	0.000484068	yes
XLOC_003050	CAMK1D	chr10:12391103-12877623	U87-10Gy	U87	0.757259	2.27662	1.58804	2.68751	5e-05	0.000252441	yes
XLOC_030973	GKAP1	chr9:86354335-86432752	U87-10Gy	U87	2.10188	6.30942	1.58583	3.22404	5e-05	0.000252441	yes
XLOC_011224	NMRAL1	chr16:4511677-4588816	U87-10Gy	U87	3.39754	10.1879	1.5843	2.27433	0.00335	0.0117252	yes
XLOC_027465	GARS	chr7:30633772-30673649	U87-10Gy	U87	122.44	365.921	1.57946	2.83495	5e-05	0.000252441	yes
XLOC_007237	LIN7A	chr12:81186299-81331694	U87-10Gy	U87	0.317155	0.947052	1.57826	3.14943	5e-05	0.000252441	yes
XLOC_015116	NOTCH3	chr19:15270213-15311797	U87-10Gy	U87	2.19761	6.5363	1.57254	3.67209	5e-05	0.000252441	yes
XLOC_017189	ZNF806	chr2:133064716-133104900	U87-10Gy	U87	0.559203	1.66287	1.57223	1.71959	0.0032	0.0112644	yes
XLOC_019663	DMC1	chr22:38905154-38966232	U87-10Gy	U87	0.435142	1.289	1.56669	2.40282	0.0025	0.009052	yes
XLOC_028196	NACAD	chr7:45120035-45128493	U87-10Gy	U87	0.523673	1.54862	1.56424	3.25221	5e-05	0.000252441	yes
XLOC_016322	LINC01920	chr2:151352656-151442838	U87-10Gy	U87	1.69032	4.99476	1.56312	3.91081	0.00065	0.00269921	yes
XLOC_013798	ZNF396	chr18:32946660-32957301	U87-10Gy	U87	0.388604	1.14803	1.56279	1.2752	0.01645	0.0467435	yes
XLOC_018487	LOC100128988	chr20:39535286-39654036	U87-10Gy	U87	29.6084	87.421	1.56198	12.0505	5e-05	0.000252441	yes
XLOC_007968	TMEM255B	chr13:114462178-114515386	U87-10Gy	U87	7.83743	23.1334	1.56153	3.61887	5e-05	0.000252441	yes
XLOC_002373	KIAA0040	chr1:175126122-175162229	U87-10Gy	U87	0.137225	0.401365	1.54837	2.25165	0.00015	0.000705346	yes
XLOC_000414	LINC01144	chr1:45769581-45771291	U87-10Gy	U87	0.170114	0.497354	1.54777	2.03921	0.0085	0.0264481	yes
XLOC_027639	SRRM3	chr7:75831210-75916609	U87-10Gy	U87	0.135361	0.395612	1.54728	2.19207	0.0007	0.00288503	yes
XLOC_005893	ROBO4	chr11:124753918-124769743	U87-10Gy	U87	0.283242	0.824012	1.54063	2.66633	5e-05	0.000252441	yes
XLOC_014837	ZNF419	chr19:57945874-58029864	U87-10Gy	U87	1.86708	5.42934	1.54	1.68959	0.00305	0.010794	yes
XLOC_029705	HEY1	chr8:80676244-80680098	U87-10Gy	U87	1.68336	4.8936	1.53955	3.35768	5e-05	0.000252441	yes
XLOC_010776	IL21R	chr16:27413482-27464714	U87-10Gy	U87	1.73885	5.05457	1.53946	3.50165	5e-05	0.000252441	yes
XLOC_016947	CYP26B1	chr2:72356366-72376342	U87-10Gy	U87	1.3538	3.93208	1.53828	3.43442	5e-05	0.000252441	yes
XLOC_027665	RUNDC3B	chr7:87031360-87461631	U87-10Gy	U87	0.284244	0.823341	1.53436	2.50117	5e-05	0.000252441	yes
XLOC_013865	ALPK2	chr18:56148481-56296189	U87-10Gy	U87	3.54198	10.2532	1.53345	3.58707	5e-05	0.000252441	yes
XLOC_027690	GNG11	chr7:93551015-93555826	U87-10Gy	U87	99.758	288.724	1.53318	4.60718	5e-05	0.000252441	yes
XLOC_023739	PDE4D	chr5:58264865-59843484	U87-10Gy	U87	1.72904	5.00264	1.53272	2.48588	0.0005	0.00212652	yes
XLOC_006527	ACSS3	chr12:81471574-81650537	U87-10Gy	U87	1.55136	4.48129	1.53038	3.06818	5e-05	0.000252441	yes
XLOC_004545	C11orf96	chr11:43964105-43965433	U87-10Gy	U87	1.43036	4.11945	1.52608	3.70815	5e-05	0.000252441	yes
XLOC_007730	FRY	chr13:32420870-32870776	U87-10Gy	U87	0.339037	0.975169	1.52421	2.85631	5e-05	0.000252441	yes
XLOC_023939	IRF1	chr5:131817227-131827090	U87-10Gy	U87	6.46434	18.5026	1.51715	3.59478	5e-05	0.000252441	yes
XLOC_012495	NXN	chr17:702552-882998	U87-10Gy	U87	0.157558	0.45092	1.51699	2.13522	0.00145	0.00555922	yes
XLOC_005786	EXPH5	chr11:108376157-108478251	U87-10Gy	U87	0.148087	0.423454	1.51576	1.46021	0.007	0.0223476	yes
XLOC_028269	MLXIPL	chr7:73007523-73062682	U87-10Gy	U87	0.95359	2.72521	1.51492	3.03496	5e-05	0.000252441	yes
XLOC_028385	GPC2	chr7:99767228-99775049	U87-10Gy	U87	0.124454	0.354667	1.51086	1.5242	0.0082	0.0256291	yes
XLOC_007291	GOLGA2P5	chr12:100550174-100592627	U87-10Gy	U87	0.157551	0.448732	1.51003	1.30836	0.01045	0.0316209	yes
XLOC_005007	NNMT	chr11:114165783-114183796	U87-10Gy	U87	9.91652	28.2054	1.50807	3.4997	5e-05	0.000252441	yes
XLOC_000735	PHGDH	chr1:120254418-120286849	U87-10Gy	U87	79.1799	225.2	1.508	3.52985	5e-05	0.000252441	yes
XLOC_005802	IL18	chr11:112013973-112034840	U87-10Gy	U87	0.644432	1.82797	1.50414	2.19483	0.0005	0.00212652	yes
XLOC_028241	ZNF680	chr7:63959565-64023505	U87-10Gy	U87	0.223012	0.625146	1.48707	2.23493	0.0002	0.000919171	yes
XLOC_000814	LOC100132111,TDRKH-AS1	chr1:151763224-151826173	U87-10Gy	U87	0.842253	2.35959	1.48621	2.69739	0.0027	0.00969345	yes
XLOC_032711	RAB39B	chrX:154487518-154493874	U87-10Gy	U87	3.82005	10.6632	1.48098	3.78141	5e-05	0.000252441	yes
XLOC_014361	CEBPG	chr19:33864229-33875189	U87-10Gy	U87	10.3422	28.852	1.48013	3.38352	5e-05	0.000252441	yes
XLOC_019589	CASTOR1	chr22:30681105-30685616	U87-10Gy	U87	1.23907	3.45287	1.47854	2.84222	5e-05	0.000252441	yes
XLOC_022012	NDST3	chr4:118954493-119179789	U87-10Gy	U87	0.312204	0.869951	1.47845	2.13412	0.00075	0.00306859	yes
XLOC_015080	PRDX2	chr19:12907633-12914230	U87-10Gy	U87	51.3344	143.006	1.47808	3.34298	5e-05	0.000252441	yes
XLOC_025721	PERP	chr6:138409641-138428660	U87-10Gy	U87	15.3851	42.8344	1.47724	3.52166	5e-05	0.000252441	yes
XLOC_001341	NLRP3	chr1:247579457-247612406	U87-10Gy	U87	0.206806	0.573639	1.47186	2.17294	0.00025	0.0011285	yes
XLOC_022306	TMEM156	chr4:38967526-39034548	U87-10Gy	U87	3.61539	10.0273	1.47171	2.96131	5e-05	0.000252441	yes
XLOC_029825	SAMD12	chr8:119144066-119738306	U87-10Gy	U87	0.357083	0.98763	1.46771	2.7384	5e-05	0.000252441	yes
XLOC_006137	CD9	chr12:6308872-6347437	U87-10Gy	U87	29.9354	81.749	1.44935	3.33791	5e-05	0.000252441	yes
XLOC_017116	IL1A	chr2:113531491-113542975	U87-10Gy	U87	1.01144	2.75961	1.44805	2.54117	5e-05	0.000252441	yes
XLOC_010846	GPT2	chr16:46918291-46965209	U87-10Gy	U87	9.59215	26.0546	1.44161	3.34984	5e-05	0.000252441	yes
XLOC_013648	PMAIP1	chr18:57492348-57571929	U87-10Gy	U87	9.71358	26.2969	1.43682	3.24744	5e-05	0.000252441	yes
XLOC_031943	COL4A5	chrX:107682958-107940775	U87-10Gy	U87	4.30884	11.6644	1.43674	1.99259	0.00065	0.00269921	yes
XLOC_001867	WLS	chr1:68167148-68698705	U87-10Gy	U87	38.6595	104.583	1.43576	1.57365	0.00825	0.0257577	yes
XLOC_002326	ILDR2	chr1:166874120-166944658	U87-10Gy	U87	0.721187	1.94625	1.43225	3.19651	5e-05	0.000252441	yes
XLOC_003326	SNCG	chr10:88695297-88723017	U87-10Gy	U87	0.605067	1.63207	1.43153	1.44627	0.01295	0.0380322	yes
XLOC_009582	GABRG3	chr15:27216195-27780540	U87-10Gy	U87	3.5543	9.52883	1.42273	3.13699	5e-05	0.000252441	yes
XLOC_017259	SCN9A	chr2:166813927-167232554	U87-10Gy	U87	0.698641	1.87221	1.42212	2.89565	5e-05	0.000252441	yes
XLOC_028919	CLDN23	chr8:8559665-8561617	U87-10Gy	U87	0.169956	0.455054	1.42088	1.96869	0.0092	0.0283292	yes
XLOC_019337	APOL6	chr22:36044423-36064456	U87-10Gy	U87	2.99855	7.98911	1.41377	3.38909	5e-05	0.000252441	yes
XLOC_017461	SCG2	chr2:224461657-224533625	U87-10Gy	U87	1.60036	4.26371	1.41371	3.08599	5e-05	0.000252441	yes
XLOC_018329	GPCPD1	chr20:5525079-5591678	U87-10Gy	U87	0.530515	1.40841	1.40861	2.97347	5e-05	0.000252441	yes
XLOC_011278	NPIPA5	chr16:15457480-15472151	U87-10Gy	U87	9.07174	24.0741	1.40803	2.65337	5e-05	0.000252441	yes
XLOC_009852	ISL2	chr15:76628196-76634818	U87-10Gy	U87	1.21853	3.22822	1.40559	2.34734	5e-05	0.000252441	yes
XLOC_028316	SEMA3D	chr7:84624871-84816262	U87-10Gy	U87	0.592491	1.56907	1.40504	1.57872	0.0074	0.0234558	yes
XLOC_000080	SLC45A1	chr1:8377983-8404227	U87-10Gy	U87	1.2748	3.37532	1.40476	2.95693	5e-05	0.000252441	yes
XLOC_020285	GAP43	chr3:115342150-115440334	U87-10Gy	U87	5.56344	14.6961	1.40139	3.21108	5e-05	0.000252441	yes
XLOC_007311	ALDH1L2	chr12:105412872-105478397	U87-10Gy	U87	5.09527	13.4566	1.40109	3.12852	5e-05	0.000252441	yes
XLOC_018133	CD40	chr20:44746892-44758507	U87-10Gy	U87	1.56044	4.11974	1.4006	2.89609	5e-05	0.000252441	yes
XLOC_007460	LINC02376	chr12:127758816-127768828	U87-10Gy	U87	2.07391	5.47488	1.40047	1.63053	0.00645	0.0208204	yes
XLOC_031952	RTL9	chrX:109437413-109699562	U87-10Gy	U87	1.13429	2.9923	1.39947	1.5677	0.0093	0.0285918	yes
XLOC_000845	PRR9	chr1:153190059-153191793	U87-10Gy	U87	0.777753	2.05038	1.3985	2.89705	0.00065	0.00269921	yes
XLOC_015804	HPCAL1	chr2:10441885-10567743	U87-10Gy	U87	104.486	275.269	1.39753	2.73705	5e-05	0.000252441	yes
XLOC_000573	LINC01140	chr1:87595447-87634886	U87-10Gy	U87	0.235163	0.616684	1.39087	1.9437	0.00595	0.019429	yes
XLOC_008488	AKAP6	chr14:32798478-33303174	U87-10Gy	U87	2.18662	5.7207	1.38749	2.12765	0.00015	0.000705346	yes
XLOC_012982	HOXB7,HOXB8,HOXB9	chr17:46684585-46784774	U87-10Gy	U87	0.792729	2.07333	1.38705	1.33288	0.0068	0.0217978	yes
XLOC_023387	STK32A	chr5:146614548-146767672	U87-10Gy	U87	0.866661	2.26454	1.38568	2.56267	5e-05	0.000252441	yes
XLOC_011180	ABCA3	chr16:2325878-2390788	U87-10Gy	U87	0.501903	1.29992	1.37295	2.96179	5e-05	0.000252441	yes
XLOC_007824	PCDH17	chr13:58203790-58303514	U87-10Gy	U87	0.367266	0.950131	1.3713	2.86896	5e-05	0.000252441	yes
XLOC_002641	NID1	chr1:236138955-236228481	U87-10Gy	U87	0.652246	1.686	1.37011	2.48172	0.0001	0.000484068	yes
XLOC_000905	BCAN	chr1:156607615-156631255	U87-10Gy	U87	0.923424	2.38353	1.36803	2.77721	5e-05	0.000252441	yes
XLOC_016439	C2orf88	chr2:191002485-191068210	U87-10Gy	U87	0.180771	0.466516	1.36776	2.08595	0.00065	0.00269921	yes
XLOC_003144	HSD17B7P2	chr10:38645307-38667433	U87-10Gy	U87	0.309436	0.797571	1.36597	1.97482	0.004	0.0137033	yes
XLOC_014155	ICAM1	chr19:10381516-10397291	U87-10Gy	U87	3.91327	10.0777	1.36471	3.51543	5e-05	0.000252441	yes
XLOC_012432	LOC101928674	chr17:76356477-76369990	U87-10Gy	U87	0.372148	0.958048	1.36422	1.32214	0.01015	0.0308339	yes
XLOC_017289	CHN1	chr2:175664041-175870391	U87-10Gy	U87	3.49799	9.00334	1.36394	3.08649	5e-05	0.000252441	yes
XLOC_013132	SDK2	chr17:71330522-71641001	U87-10Gy	U87	0.209152	0.538303	1.36387	2.30719	0.00015	0.000705346	yes
XLOC_030399	IDNK	chr9:86237963-86259045	U87-10Gy	U87	2.27381	5.8382	1.36041	2.57325	5e-05	0.000252441	yes
XLOC_017421	IGFBP5	chr2:217536827-217560272	U87-10Gy	U87	6.19696	15.8967	1.35909	3.12799	5e-05	0.000252441	yes
XLOC_006360	KRT7	chr12:52626953-52642709	U87-10Gy	U87	4.284	10.9384	1.35238	2.67719	5e-05	0.000252441	yes
XLOC_016587	KCNE4	chr2:223872162-223920357	U87-10Gy	U87	0.573216	1.4624	1.35119	2.63191	5e-05	0.000252441	yes
XLOC_017923	CHGB	chr20:5891973-5906005	U87-10Gy	U87	0.139784	0.356287	1.34984	1.56447	0.0086	0.0267113	yes
XLOC_014252	KLF2	chr19:16435636-16439473	U87-10Gy	U87	2.04132	5.19767	1.34836	3.36786	5e-05	0.000252441	yes
XLOC_002511	KCNH1	chr1:210851656-211307556	U87-10Gy	U87	0.421402	1.07006	1.34442	1.39852	0.00865	0.0268472	yes
XLOC_023566	HRAT5	chr5:269670-271639	U87-10Gy	U87	1.12566	2.8558	1.34312	3.10104	0.00175	0.00657554	yes
XLOC_031312	RNF208	chr9:140114372-140118029	U87-10Gy	U87	1.60253	4.05816	1.34048	1.94678	0.0008	0.00325337	yes
XLOC_024977	NCOA7	chr6:126102003-126253176	U87-10Gy	U87	4.13825	10.4575	1.33744	3.06278	5e-05	0.000252441	yes
XLOC_030230	LURAP1L	chr9:12631528-12828923	U87-10Gy	U87	6.31021	15.9459	1.33742	2.934	5e-05	0.000252441	yes
XLOC_027417	ITGB8	chr7:20367923-20457035	U87-10Gy	U87	0.416609	1.04711	1.32964	2.71059	5e-05	0.000252441	yes
XLOC_030724	TOR4A	chr9:140172279-140177093	U87-10Gy	U87	1.61301	4.04777	1.32737	3.21744	5e-05	0.000252441	yes
XLOC_012881	JUP	chr17:39910858-39942966	U87-10Gy	U87	0.527396	1.32279	1.32663	2.56618	5e-05	0.000252441	yes
XLOC_029706	LOC101927040	chr8:80680376-80783972	U87-10Gy	U87	0.184677	0.462479	1.32439	1.78186	0.0025	0.009052	yes
XLOC_014315	ZNF85	chr19:21106053-21133645	U87-10Gy	U87	0.232339	0.581515	1.32359	1.71055	0.0032	0.0112644	yes
XLOC_009286	WARS	chr14:100800124-100842680	U87-10Gy	U87	85.141	212.653	1.32057	2.56292	5e-05	0.000252441	yes
XLOC_023919	ALDH7A1	chr5:125877532-125931082	U87-10Gy	U87	1.88079	4.6849	1.31668	3.06772	5e-05	0.000252441	yes
XLOC_030538	TMEM268	chr9:117366391-117409219	U87-10Gy	U87	2.61809	6.51125	1.31442	3.05215	5e-05	0.000252441	yes
XLOC_030969	TLE1	chr9:84198597-84304574	U87-10Gy	U87	5.39602	13.4055	1.31286	2.89393	5e-05	0.000252441	yes
XLOC_012596	ALOXE3	chr17:7999217-8022234	U87-10Gy	U87	0.847797	2.10309	1.31072	2.63079	5e-05	0.000252441	yes
XLOC_015906	LTBP1	chr2:33171821-33624843	U87-10Gy	U87	44.811	111.096	1.30988	2.47598	5e-05	0.000252441	yes
XLOC_021998	C4orf32	chr4:113066524-113110237	U87-10Gy	U87	12.0628	29.8866	1.30894	3.05765	5e-05	0.000252441	yes
XLOC_001404	MXRA8	chr1:1286823-1298921	U87-10Gy	U87	2.11902	5.24323	1.30706	2.47206	5e-05	0.000252441	yes
XLOC_016214	IL36RN	chr2:113816214-113822320	U87-10Gy	U87	5.82034	14.3844	1.30533	3.08631	5e-05	0.000252441	yes
XLOC_003922	CPEB3	chr10:93808396-94050875	U87-10Gy	U87	0.204129	0.50344	1.30234	1.30784	0.01595	0.0454887	yes
XLOC_017458	EPHA4	chr2:222282746-222438922	U87-10Gy	U87	0.440925	1.08651	1.3011	2.64986	5e-05	0.000252441	yes
XLOC_030404	LOC389765	chr9:88419868-88466499	U87-10Gy	U87	0.222509	0.547235	1.2983	1.37127	0.00725	0.0230424	yes
XLOC_006718	HIP1R	chr12:123319261-123347507	U87-10Gy	U87	2.24266	5.50683	1.29601	2.64222	5e-05	0.000252441	yes
XLOC_003467	PDCD4	chr10:112628646-112774102	U87-10Gy	U87	7.47571	18.3019	1.29171	1.76117	0.0059	0.0192849	yes
XLOC_024904	GRIK2	chr6:101841375-102517958	U87-10Gy	U87	0.68628	1.67936	1.29105	1.53689	0.00445	0.015036	yes
XLOC_015805	LOC101929715	chr2:10588810-10597713	U87-10Gy	U87	0.190936	0.46692	1.29009	1.558	0.00545	0.0179678	yes
XLOC_006441	MARS	chr12:57828467-57914392	U87-10Gy	U87	41.2553	100.887	1.29008	2.18162	0.00055	0.00231832	yes
XLOC_016373	ERICH2	chr2:171556877-171655804	U87-10Gy	U87	6.06822	14.824	1.28859	2.90701	5e-05	0.000252441	yes
XLOC_010329	ADAMTS7	chr15:79051544-79103854	U87-10Gy	U87	0.860621	2.10183	1.2882	2.60005	5e-05	0.000252441	yes
XLOC_014490	CYP2S1	chr19:41699111-41713444	U87-10Gy	U87	0.698567	1.70551	1.28774	2.31773	0.00015	0.000705346	yes
XLOC_007261	BTG1	chr12:92378751-92580048	U87-10Gy	U87	12.1741	29.5678	1.28022	3.0197	5e-05	0.000252441	yes
XLOC_000547	AK5	chr1:77747463-78025654	U87-10Gy	U87	7.42166	17.9632	1.27523	2.91547	5e-05	0.000252441	yes
XLOC_032473	BEX2	chrX:102564273-102565974	U87-10Gy	U87	10.3744	24.9996	1.26887	2.8759	5e-05	0.000252441	yes
XLOC_014871	SHC2	chr19:416582-460996	U87-10Gy	U87	0.338782	0.815873	1.26799	1.99984	0.0014	0.00538737	yes
XLOC_018396	ACSS1	chr20:24986865-25038930	U87-10Gy	U87	0.390152	0.937646	1.26501	1.51432	0.011	0.0330645	yes
XLOC_032273	ZNF674	chrX:46349725-46407910	U87-10Gy	U87	0.716952	1.72273	1.26475	1.83318	0.0072	0.0229055	yes
XLOC_013099	APOH	chr17:64208146-64273521	U87-10Gy	U87	0.604546	1.4515	1.26362	2.08986	0.0069	0.0220697	yes
XLOC_000441	SLC5A9	chr1:48688356-48714316	U87-10Gy	U87	0.157576	0.37822	1.26318	1.74724	0.0028	0.010007	yes
XLOC_006676	RNFT2	chr12:117176088-117291436	U87-10Gy	U87	1.5576	3.73052	1.26006	2.56711	5e-05	0.000252441	yes
XLOC_028242	ERV3-1,ERV3-1-ZNF117,ZNF117	chr7:64434777-64467124	U87-10Gy	U87	2.4479	5.85764	1.25878	1.69242	0.00655	0.0211032	yes
XLOC_021084	HSPBAP1	chr3:122458843-122611263	U87-10Gy	U87	6.43977	15.3992	1.25777	1.71499	0.0149	0.0428963	yes
XLOC_001199	TRAF5	chr1:211499956-211548286	U87-10Gy	U87	0.594754	1.41991	1.25544	2.40409	5e-05	0.000252441	yes
XLOC_016027	ANKRD53	chr2:71205404-71212918	U87-10Gy	U87	0.291131	0.693097	1.25139	1.726	0.00345	0.0120381	yes
XLOC_027855	MEST	chr7:130126015-130372268	U87-10Gy	U87	15.1994	36.1692	1.25075	2.72989	5e-05	0.000252441	yes
XLOC_000521	GADD45A	chr1:68150859-68154021	U87-10Gy	U87	29.6812	70.5867	1.24985	2.83869	5e-05	0.000252441	yes
XLOC_002544	DUSP10	chr1:221874761-221915518	U87-10Gy	U87	11.229	26.6724	1.24812	2.90584	5e-05	0.000252441	yes
XLOC_029140	C8orf46	chr8:67405490-67430759	U87-10Gy	U87	0.184886	0.438841	1.24706	1.98922	0.0031	0.0109561	yes
XLOC_004354	TSPAN32	chr11:2316869-2339430	U87-10Gy	U87	0.472082	1.11829	1.24419	1.84355	0.00465	0.0156258	yes
XLOC_028223	PSPH	chr7:56078160-56119285	U87-10Gy	U87	11.3351	26.846	1.24391	2.89933	5e-05	0.000252441	yes
XLOC_017388	GPR1	chr2:207040041-207130967	U87-10Gy	U87	3.57356	8.44249	1.2403	2.85698	5e-05	0.000252441	yes
XLOC_001791	TTC39A	chr1:51752377-51810788	U87-10Gy	U87	1.26233	2.98116	1.23978	2.65214	5e-05	0.000252441	yes
XLOC_010960	PARD6A	chr16:67694850-67696681	U87-10Gy	U87	1.74493	4.10762	1.23513	2.37502	0.0002	0.000919171	yes
XLOC_001527	MFAP2	chr1:17300998-17308081	U87-10Gy	U87	18.6141	43.8057	1.23472	2.89396	5e-05	0.000252441	yes
XLOC_010233	IGDCC4	chr15:65673824-65715410	U87-10Gy	U87	0.289674	0.681061	1.23335	2.05455	5e-05	0.000252441	yes
XLOC_005332	SVIP	chr11:22688159-22851586	U87-10Gy	U87	96.5471	226.988	1.23331	1.9506	0.0007	0.00288503	yes
XLOC_016606	ARMC9	chr2:232063081-232258540	U87-10Gy	U87	22.6521	53.2387	1.23283	2.82498	5e-05	0.000252441	yes
XLOC_019261	KIAA1671	chr22:25348629-25593645	U87-10Gy	U87	2.69709	6.33841	1.23271	2.93469	5e-05	0.000252441	yes
XLOC_016153	NPAS2	chr2:101435241-101613287	U87-10Gy	U87	25.8962	60.724	1.22953	2.62436	5e-05	0.000252441	yes
XLOC_006288	LRRK2	chr12:40618400-40763086	U87-10Gy	U87	0.333498	0.781186	1.22799	2.60846	5e-05	0.000252441	yes
XLOC_009269	SYNE3	chr14:95873599-95983021	U87-10Gy	U87	3.45686	8.09085	1.22683	1.69193	0.00235	0.00857483	yes
XLOC_013008	TMEM92-AS1	chr17:48348766-48365241	U87-10Gy	U87	1.11686	2.60558	1.22216	1.29375	0.01405	0.0407674	yes
XLOC_002180	S100A13	chr1:153591275-153625638	U87-10Gy	U87	59.4269	138.534	1.22105	2.66537	0.0113	0.033849	yes
XLOC_003709	PARD3	chr10:34398487-35104278	U87-10Gy	U87	8.99884	20.9445	1.21876	2.56775	5e-05	0.000252441	yes
XLOC_010144	MYEF2	chr15:48413168-48470558	U87-10Gy	U87	1.41997	3.29801	1.21573	2.6913	5e-05	0.000252441	yes
XLOC_028343	TFPI2	chr7:93507855-93522897	U87-10Gy	U87	59.2012	137.043	1.21093	2.31734	0.0002	0.000919171	yes
XLOC_023406	ARHGEF37	chr5:148961134-149014619	U87-10Gy	U87	0.453268	1.04912	1.21075	2.062	0.0016	0.0060654	yes
XLOC_016303	HNMT	chr2:138721696-138774234	U87-10Gy	U87	3.17039	7.3321	1.20957	2.33552	0.00025	0.0011285	yes
XLOC_016022	MXD1	chr2:70142172-70170076	U87-10Gy	U87	1.72737	3.99276	1.20881	2.83989	5e-05	0.000252441	yes
XLOC_007470	TMEM132D	chr12:129556213-130388212	U87-10Gy	U87	0.352072	0.812882	1.20718	1.82926	0.0036	0.0124984	yes
XLOC_023296	C5orf56	chr5:131745933-131811736	U87-10Gy	U87	1.38703	3.20071	1.2064	1.94586	0.01065	0.0321503	yes
XLOC_015429	BBC3	chr19:47724078-47736023	U87-10Gy	U87	2.98923	6.89593	1.20597	2.66944	5e-05	0.000252441	yes
XLOC_024484	RBM24	chr6:17281808-17294099	U87-10Gy	U87	0.427863	0.986392	1.20501	2.02599	0.0007	0.00288503	yes
XLOC_008866	LINC00239	chr14:102196773-102199014	U87-10Gy	U87	0.992547	2.28636	1.20385	1.49865	0.01185	0.0352424	yes
XLOC_004858	PLEKHB1	chr11:73357222-73373864	U87-10Gy	U87	1.25101	2.88065	1.2033	2.29054	5e-05	0.000252441	yes
XLOC_025422	CCDC167	chr6:37450560-37467700	U87-10Gy	U87	9.7768	22.5061	1.20288	2.55003	0.0001	0.000484068	yes
XLOC_032463	ZMAT1	chrX:101137259-101187039	U87-10Gy	U87	0.190291	0.437004	1.19944	1.49652	0.006	0.0195684	yes
XLOC_007242	SLC6A15	chr12:85253266-85306754	U87-10Gy	U87	11.3921	26.1346	1.19793	2.63285	5e-05	0.000252441	yes
XLOC_013087	ERN1	chr17:62116526-62208179	U87-10Gy	U87	1.33945	3.06616	1.19479	2.79373	5e-05	0.000252441	yes
XLOC_015298	FBXO27	chr19:39514662-39523813	U87-10Gy	U87	5.87949	13.4577	1.19467	2.82474	5e-05	0.000252441	yes
XLOC_029704	IL7	chr8:79634332-79846123	U87-10Gy	U87	1.6238	3.71313	1.19326	1.74479	0.00245	0.0088892	yes
XLOC_017943	ISM1	chr20:13202417-13619583	U87-10Gy	U87	2.06921	4.72156	1.19018	2.47059	0.00055	0.00231832	yes
XLOC_014177	CCDC159	chr19:11457180-11465620	U87-10Gy	U87	1.87764	4.28229	1.18946	2.25664	0.0002	0.000919171	yes
XLOC_027501	HECW1	chr7:43152197-43605538	U87-10Gy	U87	0.965881	2.20211	1.18897	2.65701	5e-05	0.000252441	yes
XLOC_015424	SLC1A5	chr19:47278139-47291842	U87-10Gy	U87	76.7288	174.875	1.18849	2.19109	0.00015	0.000705346	yes
XLOC_013842	MYO5B	chr18:47340392-47721534	U87-10Gy	U87	0.143677	0.327426	1.18835	1.82209	0.00215	0.00791959	yes
XLOC_018060	MYL9	chr20:34894244-35201678	U87-10Gy	U87	183.956	419.059	1.1878	1.51833	0.0083	0.0258901	yes
XLOC_007686	SGCG	chr13:23734265-23899870	U87-10Gy	U87	1.1278	2.56781	1.18703	2.29243	0.0001	0.000484068	yes
XLOC_015350	LIPE	chr19:42901279-43156507	U87-10Gy	U87	1.92363	4.36707	1.18283	1.75118	0.0082	0.0256291	yes
XLOC_023381	KCTD16	chr5:143550436-143859497	U87-10Gy	U87	0.750851	1.69606	1.17559	2.36953	5e-05	0.000252441	yes
XLOC_003712	FZD8	chr10:35922444-35946107	U87-10Gy	U87	3.79509	8.52842	1.16815	1.95911	0.0006	0.00250886	yes
XLOC_023068	ANKRD55	chr5:55395506-55529186	U87-10Gy	U87	0.650846	1.45946	1.16505	2.50107	5e-05	0.000252441	yes
XLOC_018834	SH3BGR,WRB,WRB-SH3BGR	chr21:40752169-40887433	U87-10Gy	U87	44.6003	99.9978	1.16484	2.56149	5e-05	0.000252441	yes
XLOC_020935	ACOX2	chr3:58490862-58522929	U87-10Gy	U87	1.96903	4.41255	1.16413	2.87109	5e-05	0.000252441	yes
XLOC_014072	CREB3L3	chr19:4153597-4173051	U87-10Gy	U87	0.561635	1.25728	1.1626	2.05666	0.00055	0.00231832	yes
XLOC_015248	HSPB6	chr19:36238970-36247930	U87-10Gy	U87	30.0682	67.2791	1.16192	2.14493	0.00035	0.00153417	yes
XLOC_015924	GALM	chr2:38893051-38961909	U87-10Gy	U87	6.41308	14.3275	1.1597	2.5332	5e-05	0.000252441	yes
XLOC_024028	SPRY4	chr5:141689991-141704620	U87-10Gy	U87	5.80082	12.9549	1.15917	2.87556	5e-05	0.000252441	yes
XLOC_016473	CASP10	chr2:202047603-202094234	U87-10Gy	U87	1.03516	2.31128	1.15884	1.81906	0.00125	0.00486162	yes
XLOC_016430	GULP1	chr2:189155089-189464935	U87-10Gy	U87	4.61406	10.2451	1.15082	2.38657	5e-05	0.000252441	yes
XLOC_022679	SPATA4	chr4:177105690-177116822	U87-10Gy	U87	1.15478	2.55613	1.14634	1.86071	0.00105	0.00415038	yes
XLOC_010175	RSL24D1	chr15:55473511-55489231	U87-10Gy	U87	39.1607	86.5345	1.14387	3.21095	5e-05	0.000252441	yes
XLOC_010906	HERPUD1	chr16:56965100-56978685	U87-10Gy	U87	39.8052	87.7713	1.14079	2.53909	5e-05	0.000252441	yes
XLOC_014890	PCSK4	chr19:1481426-1490449	U87-10Gy	U87	0.595172	1.3087	1.13675	1.89607	0.0026	0.00937289	yes
XLOC_004715	SLC3A2	chr11:62623480-62656355	U87-10Gy	U87	51.3068	112.729	1.13563	2.46835	5e-05	0.000252441	yes
XLOC_032502	CHRDL1	chrX:109915265-110039667	U87-10Gy	U87	0.470348	1.0328	1.13476	2.17594	0.00015	0.000705346	yes
XLOC_009885	LINC01583	chr15:82380934-82411792	U87-10Gy	U87	0.695084	1.52594	1.13444	2.01179	0.00135	0.00521506	yes
XLOC_008879	TNFAIP2	chr14:103587185-103603776	U87-10Gy	U87	4.69603	10.3081	1.13427	2.67299	5e-05	0.000252441	yes
XLOC_025026	HECA	chr6:139456248-139501946	U87-10Gy	U87	0.506294	1.10918	1.13145	2.49544	5e-05	0.000252441	yes
XLOC_007005	SLC38A1	chr12:46576178-46663208	U87-10Gy	U87	36.6607	80.3083	1.13131	2.04058	0.00055	0.00231832	yes
XLOC_009268	CLMN	chr14:95648275-95786245	U87-10Gy	U87	2.6182	5.73504	1.13123	2.1264	0.0002	0.000919171	yes
XLOC_025212	MBOAT1	chr6:20099915-20212941	U87-10Gy	U87	0.18077	0.395969	1.13123	1.73489	0.0033	0.0115702	yes
XLOC_000654	SARS	chr1:109756501-109780804	U87-10Gy	U87	149.712	327.868	1.13093	2.11676	0.0004	0.00173411	yes
XLOC_014645	FCGRT,RCN3	chr19:50015039-50046890	U87-10Gy	U87	4.63187	10.1394	1.13031	2.51543	0.0001	0.000484068	yes
XLOC_019254	POM121L9P	chr22:24643807-24661840	U87-10Gy	U87	0.486572	1.06418	1.12901	2.01542	0.00175	0.00657554	yes
XLOC_017117	IL1B	chr2:113587336-113594356	U87-10Gy	U87	13.9426	30.3914	1.12416	3.27696	5e-05	0.000252441	yes
XLOC_018843	MX1	chr21:42792484-42831141	U87-10Gy	U87	0.465375	1.01392	1.12348	1.75131	0.00325	0.0114184	yes
XLOC_010917	ADGRG1	chr16:57653604-57699205	U87-10Gy	U87	32.8056	71.3746	1.12147	2.35677	5e-05	0.000252441	yes
XLOC_016787	FNDC4	chr2:27714749-27718126	U87-10Gy	U87	10.5971	23.0513	1.12118	2.63297	5e-05	0.000252441	yes
XLOC_025771	RGS17	chr6:153325635-153456165	U87-10Gy	U87	7.02071	15.2562	1.1197	1.97582	0.0005	0.00212652	yes
XLOC_007781	LRRC63	chr13:46786069-46850938	U87-10Gy	U87	1.13161	2.45791	1.11906	1.57306	0.0048	0.0160643	yes
XLOC_008656	FOS	chr14:75745480-75748937	U87-10Gy	U87	0.73227	1.58988	1.11847	2.07382	0.0006	0.00250886	yes
XLOC_022280	PPARGC1A	chr4:23793643-24474761	U87-10Gy	U87	3.54801	7.69538	1.11698	1.89931	0.00205	0.00758544	yes
XLOC_029052	EIF4EBP1	chr8:37888019-37917883	U87-10Gy	U87	147.073	318.944	1.11677	3.56042	5e-05	0.000252441	yes
XLOC_023239	KCNN2	chr5:113573768-114109110	U87-10Gy	U87	1.87917	4.0499	1.10779	2.23707	0.0003	0.0013329	yes
XLOC_004526	FJX1	chr11:35639270-35643260	U87-10Gy	U87	31.0191	66.7772	1.1062	2.41695	0.00015	0.000705346	yes
XLOC_020879	CISH	chr3:50643884-50649262	U87-10Gy	U87	0.28121	0.605251	1.10589	1.53037	0.0107	0.0322756	yes
XLOC_010717	NPIPA7,NPIPA8	chr16:16410078-16487829	U87-10Gy	U87	0.585601	1.25978	1.10518	1.98575	0.0016	0.0060654	yes
XLOC_031020	NINJ1	chr9:95883770-95896570	U87-10Gy	U87	31.2836	67.1996	1.10304	3.28005	5e-05	0.000252441	yes
XLOC_016938	TGFA	chr2:70674411-70781147	U87-10Gy	U87	4.61501	9.90826	1.1023	2.6004	5e-05	0.000252441	yes
XLOC_013889	LINC01910	chr18:68047237-68051827	U87-10Gy	U87	0.309376	0.662934	1.09951	1.76675	0.00345	0.0120381	yes
XLOC_029603	PLAT	chr8:42032235-42065242	U87-10Gy	U87	3.22027	6.90048	1.09951	2.587	5e-05	0.000252441	yes
XLOC_003962	GOT1	chr10:101156626-101190530	U87-10Gy	U87	36.7788	78.3129	1.09038	2.80841	5e-05	0.000252441	yes
XLOC_003276	PLAU	chr10:75669726-75682535	U87-10Gy	U87	134.447	285.861	1.08827	2.03036	0.00065	0.00269921	yes
XLOC_002652	RGS7	chr1:240930970-241524542	U87-10Gy	U87	0.609465	1.29515	1.08751	1.74907	0.00305	0.010794	yes
XLOC_030764	NFIB	chr9:14081612-14398982	U87-10Gy	U87	1.38501	2.94191	1.08686	2.50174	5e-05	0.000252441	yes
XLOC_013488	DLGAP1-AS1,DLGAP1-AS2	chr18:3495183-4455604	U87-10Gy	U87	18.0191	38.2659	1.08653	1.87588	0.00135	0.00521506	yes
XLOC_000861	HAX1	chr1:154245038-154248355	U87-10Gy	U87	98.2842	208.687	1.08631	2.32183	5e-05	0.000252441	yes
XLOC_024854	SH3BGRL2	chr6:80247287-80413387	U87-10Gy	U87	0.391502	0.830149	1.08435	2.12156	0.00045	0.00193006	yes
XLOC_018740	MIR99AHG	chr21:17442807-18017694	U87-10Gy	U87	5.72959	12.1271	1.08173	1.65339	0.00325	0.0114184	yes
XLOC_006345	METTL7A	chr12:51317830-51326375	U87-10Gy	U87	2.83991	5.99795	1.07862	2.50668	5e-05	0.000252441	yes
XLOC_007738	NBEA	chr13:35516321-36246874	U87-10Gy	U87	1.70204	3.59273	1.07781	2.08202	0.0002	0.000919171	yes
XLOC_010265	LARP6	chr15:71123862-71342436	U87-10Gy	U87	103.771	218.788	1.07613	2.55461	0.0023	0.00841133	yes
XLOC_021327	ETV5	chr3:185763403-185826941	U87-10Gy	U87	17.5391	36.9059	1.07327	2.37291	5e-05	0.000252441	yes
XLOC_014384	CD22	chr19:35810232-35838264	U87-10Gy	U87	1.26312	2.65721	1.07292	1.76303	0.00015	0.000705346	yes
XLOC_000553	PTGFR	chr1:78695282-79006386	U87-10Gy	U87	0.417499	0.876387	1.06979	1.62096	0.01625	0.0462469	yes
XLOC_018890	PCBP3	chr21:47063472-47362368	U87-10Gy	U87	8.3847	17.583	1.06835	2.48985	5e-05	0.000252441	yes
XLOC_017348	TMEFF2	chr2:192813771-193059933	U87-10Gy	U87	2.60659	5.45802	1.06622	2.41756	5e-05	0.000252441	yes
XLOC_010671	ALG1	chr16:5121809-5147821	U87-10Gy	U87	1.24791	2.61109	1.06513	1.61778	0.0057	0.018701	yes
XLOC_018507	KCNS1	chr20:43719854-43729753	U87-10Gy	U87	0.842618	1.75978	1.06244	2.34211	0.00015	0.000705346	yes
XLOC_010879	IRX5	chr16:54965110-54968395	U87-10Gy	U87	5.16916	10.7914	1.06188	2.45992	5e-05	0.000252441	yes
XLOC_008615	SMOC1	chr14:70346113-70499083	U87-10Gy	U87	17.8993	37.3522	1.06128	2.39136	5e-05	0.000252441	yes
XLOC_022166	SLC25A4	chr4:186064404-186071818	U87-10Gy	U87	2.20075	4.58951	1.06034	2.46381	0.0001	0.000484068	yes
XLOC_019574	XBP1	chr22:29189639-29242472	U87-10Gy	U87	48.1918	100.481	1.06006	2.48041	5e-05	0.000252441	yes
XLOC_006356	NR4A1	chr12:52416615-52453291	U87-10Gy	U87	0.668286	1.39108	1.05767	1.98033	0.0011	0.00432984	yes
XLOC_023173	VCAN	chr5:82767253-82879593	U87-10Gy	U87	22.195	46.1759	1.05691	1.80761	0.0023	0.00841133	yes
XLOC_030221	IL33	chr9:6215090-6257983	U87-10Gy	U87	0.416576	0.865932	1.05567	1.68078	0.00215	0.00791959	yes
XLOC_025236	HIST1H1C	chr6:26044421-26056703	U87-10Gy	U87	15.1109	31.3855	1.05451	2.28474	0.00025	0.0011285	yes
XLOC_013002	PICART1	chr17:48127712-48133150	U87-10Gy	U87	0.442588	0.9178	1.05222	1.89363	0.00145	0.00555922	yes
XLOC_023493	CREBRF	chr5:172483354-172566291	U87-10Gy	U87	1.75918	3.64635	1.05155	1.98184	0.0005	0.00212652	yes
XLOC_005140	IRF7	chr11:612442-616002	U87-10Gy	U87	1.95116	4.04172	1.05064	2.20113	0.0001	0.000484068	yes
XLOC_032270	LOC392452	chrX:45576050-45591246	U87-10Gy	U87	0.18902	0.390825	1.04798	1.52464	0.01245	0.0367669	yes
XLOC_024860	TPBG	chr6:83064895-83080376	U87-10Gy	U87	21.8121	45.0385	1.04603	2.30986	0.0002	0.000919171	yes
XLOC_027794	FOXP2	chr7:113726364-114333827	U87-10Gy	U87	0.530354	1.09274	1.04293	1.95554	0.0003	0.0013329	yes
XLOC_020499	SERPINI1	chr3:167453000-167543357	U87-10Gy	U87	3.08459	6.35275	1.0423	2.25035	5e-05	0.000252441	yes
XLOC_008139	THSD1	chr13:52951297-52980629	U87-10Gy	U87	0.42671	0.877179	1.03961	1.86912	0.0017	0.00640641	yes
XLOC_023915	CEP120	chr5:122678372-122759286	U87-10Gy	U87	5.03534	10.3383	1.03784	2.4533	0.00015	0.000705346	yes
XLOC_016592	RHBDD1	chr2:227664874-227863958	U87-10Gy	U87	3.2039	6.57249	1.03661	2.40454	5e-05	0.000252441	yes
XLOC_001663	YARS	chr1:33207116-33324603	U87-10Gy	U87	65.9326	135.247	1.03653	1.81304	0.00515	0.017087	yes
XLOC_003631	PHYH	chr10:13319763-13342130	U87-10Gy	U87	15.4396	31.6453	1.03535	2.42403	5e-05	0.000252441	yes
XLOC_013888	LIVAR	chr18:68002674-68019695	U87-10Gy	U87	0.498011	1.01951	1.03363	1.48318	0.0127	0.0374024	yes
XLOC_007172	LRIG3	chr12:59265936-59314319	U87-10Gy	U87	1.18707	2.42758	1.03212	2.23282	0.0002	0.000919171	yes
XLOC_000858	RPS27	chr1:153963230-154127592	U87-10Gy	U87	9.48041	19.3683	1.03068	2.41836	0.00095	0.0037947	yes
XLOC_001511	FAM131C	chr1:16361768-16400421	U87-10Gy	U87	5.77919	11.8046	1.0304	1.44237	0.014	0.0406354	yes
XLOC_028648	PTPRN2	chr7:157331745-158380494	U87-10Gy	U87	11.1709	22.7554	1.02647	2.15849	0.0003	0.0013329	yes
XLOC_003251	COL13A1	chr10:71561632-71718904	U87-10Gy	U87	21.9614	44.7115	1.02568	2.29657	0.00015	0.000705346	yes
XLOC_004390	TRIM34,TRIM6,TRIM6-TRIM34	chr11:5617330-5665625	U87-10Gy	U87	4.97017	10.0877	1.02123	2.39713	0.0001	0.000484068	yes
XLOC_029537	CLU	chr8:27454433-27472328	U87-10Gy	U87	102.834	208.693	1.02106	1.93055	0.0012	0.0046843	yes
XLOC_003633	BEND7	chr10:13480483-13570910	U87-10Gy	U87	1.68945	3.42561	1.0198	2.00328	0.00055	0.00231832	yes
XLOC_022466	GPRIN3	chr4:90157796-90229161	U87-10Gy	U87	0.189076	0.383363	1.01975	2.09735	0.00035	0.00153417	yes
XLOC_012720	PROCA1	chr17:27030052-27039046	U87-10Gy	U87	0.595235	1.20516	1.0177	1.65289	0.0025	0.009052	yes
XLOC_019353	TRIOBP	chr22:38092994-38173583	U87-10Gy	U87	27.3775	55.3832	1.01646	1.82636	0.00195	0.00725178	yes
XLOC_020722	SATB1	chr3:18386879-18571606	U87-10Gy	U87	1.4833	2.99991	1.01611	2.35432	5e-05	0.000252441	yes
XLOC_013862	NARS	chr18:55267888-55289493	U87-10Gy	U87	55.4577	112.124	1.01564	2.104	0.0002	0.000919171	yes
XLOC_002178	S100A16	chr1:153579358-153585644	U87-10Gy	U87	166.616	336.46	1.01391	2.02362	0.0005	0.00212652	yes
XLOC_023004	TARS	chr5:33433620-33468196	U87-10Gy	U87	105.065	212.061	1.0132	1.90135	0.0015	0.00573026	yes
XLOC_030202	VLDLR	chr9:2496304-2656496	U87-10Gy	U87	8.59604	17.332	1.01169	2.29505	5e-05	0.000252441	yes
XLOC_000485	PRKAA2	chr1:57093463-57181008	U87-10Gy	U87	0.559431	1.12743	1.011	2.22181	0.0002	0.000919171	yes
XLOC_022171	TLR3	chr4:186990114-187007736	U87-10Gy	U87	1.44886	2.91512	1.00864	2.14142	0.0003	0.0013329	yes
XLOC_019028	RIPK4	chr21:43159528-43188783	U87-10Gy	U87	0.443447	0.892049	1.00836	1.88207	0.00155	0.00589802	yes
XLOC_013646	SEC11C	chr18:56806717-56826069	U87-10Gy	U87	43.6132	87.7026	1.00785	2.26327	0.00015	0.000705346	yes
XLOC_023040	CCDC152	chr5:42756919-42812178	U87-10Gy	U87	1.43225	2.8675	1.00151	2.24637	0.0003	0.0013329	yes
XLOC_004977	C11orf87	chr11:109292845-109299893	U87-10Gy	U87	0.374085	0.748719	1.00106	2.10426	0.0005	0.00212652	yes
