# Supplementary material for: Identification of radiation responsive genes and transcriptome profiling via complete RNA sequencing in a stable radioresistant U87 glioblastoma model
Source: Oncotarget. 2018 May 4;9(34):23532–42. doi: 10.18632/oncotarget.25247 (PMC5955095; doi:10.18632/oncotarget.25247)
Supplement: Supplementary file 5 [file oncotarget-09-23532-s005.xlsx]

## Sheet: Sheet1
GO:0006954: inflammatory response		GO:0000187: activation of MAPK activity
CCL26	C-C motif chemokine ligand 26(CCL26)	anaplastic lymphoma receptor tyrosine kinase(ALK)
CCL3	C-C motif chemokine ligand 3(CCL3)	chondroitin sulfate proteoglycan 4(CSPG4)
CXCL8	C-X-C motif chemokine ligand 8(CXCL8)	dual specificity phosphatase 7(DUSP7)
GPR68	G protein-coupled receptor 68(GPR68)	formyl peptide receptor 1(FPR1)
NFKBID	NFKB inhibitor delta(NFKBID)	transforming growth factor beta 3(TGFB3)
TNFAIP3	TNF alpha induced protein 3(TNFAIP3)	tumor protein p73(TP73)
TNFRSF10D	TNF receptor superfamily member 10d(TNFRSF10D)
TNIP3	TNFAIP3 interacting protein 3(TNIP3)	GO:0004222: metalloendopeptidase activity
XCR1	X-C motif chemokine receptor 1(XCR1)	ADAM metallopeptidase domain 12(ADAM12)
BDKRB1	bradykinin receptor B1(BDKRB1)	ADAM metallopeptidase domain 19(ADAM19)
BDKRB2	bradykinin receptor B2(BDKRB2)	ADAM metallopeptidase with thrombospondin type 1 motif 1(ADAMTS1)
CHST4	carbohydrate sulfotransferase 4(CHST4)	ADAM metallopeptidase with thrombospondin type 1 motif 14(ADAMTS14)
C3	complement C3(C3)	bone morphogenetic protein 1(BMP1)
FPR1	formyl peptide receptor 1(FPR1)	matrix metallopeptidase 12(MMP12)
GBP5	guanylate binding protein 5(GBP5)	matrix metallopeptidase 3(MMP3)
IL24	interleukin 24(IL24)	matrix metallopeptidase 7(MMP7)
IL36B	interleukin 36, beta(IL36B)	membrane metalloendopeptidase(MME)
NFATC4	nuclear factor of activated T-cells 4(NFATC4)	teashirt zinc finger homeobox 2(TSHZ2)
PTGER2	prostaglandin E receptor 2(PTGER2)
SDC1	syndecan 1(SDC1)	GO:0071356: cellular response to tumor necrosis factor
ZC3H12A	zinc finger CCCH-type containing 12A(ZC3H12A)	C-C motif chemokine ligand 26(CCL26)
GO:0010718: positive regulation of epithelial to mesenchymal transition		C-C motif chemokine ligand 3(CCL3)
BAMBI	BMP and activin membrane bound inhibitor(BAMBI)	C-X-C motif chemokine ligand 8(CXCL8)
GLIPR2	GLI pathogenesis related 2(GLIPR2)	ankyrin repeat domain 1(ANKRD1)
AXIN2	axin 2(AXIN2)	collagen type I alpha 1 chain(COL1A1)
COL1A1	collagen type I alpha 1 chain(COL1A1)	endothelin 1(EDN1)
TGFB3	transforming growth factor beta 3(TGFB3)	hyaluronan synthase 2(HAS2)
		periostin(POSTN)
GO:0016477: cell migration		zinc finger CCCH-type containing 12A(ZC3H12A)
BAMBI	BMP and activin membrane bound inhibitor(BAMBI)
EPHA3	EPH receptor A3(EPHA3)	GO:0044344: cellular response to fibroblast growth factor stimulus
EPHB3	EPH receptor B3(EPHB3)	C-X-C motif chemokine ligand 8(CXCL8)
ERG	ERG, ETS transcription factor(ERG)	collagen type I alpha 1 chain(COL1A1)
WWC1	WW and C2 domain containing 1(WWC1)	periostin(POSTN)
BDKRB1	bradykinin receptor B1(BDKRB1)	snail family transcriptional repressor 2(SNAI2)
CSPG4	chondroitin sulfate proteoglycan 4(CSPG4)
COL5A1	collagen type V alpha 1 chain(COL5A1)	GO:0071560: cellular response to transforming growth factor beta stimulus
FSCN1	fascin actin-bundling protein 1(FSCN1)	ankyrin repeat domain 1(ANKRD1)
LCP1	lymphocyte cytosolic protein 1(LCP1)	collagen type I alpha 1 chain(COL1A1)
PODXL	podocalyxin like(PODXL)	endothelin 1(EDN1)
PSG2	pregnancy specific beta-1-glycoprotein 2(PSG2)	periostin(POSTN)
SDC1	syndecan 1(SDC1)	phosphodiesterase 3A(PDE3A)
GO:0001525: angiogenesis		GO:0004522: ribonuclease A activity
CXCL8	C-X-C motif chemokine ligand 8(CXCL8)	ribonuclease A family member 1, pancreatic(RNASE1)
EPHB3	EPH receptor B3(EPHB3)	ribonuclease A family member 2(RNASE2)
EPHB4	EPH receptor B4(EPHB4)
ACKR3	atypical chemokine receptor 3(ACKR3)	GO:0090263: positive regulation of canonical Wnt signaling pathway
CSPG4	chondroitin sulfate proteoglycan 4(CSPG4)	BMP and activin membrane bound inhibitor(BAMBI)
COL8A1	collagen type VIII alpha 1 chain(COL8A1)	R-spondin 3(RSPO3)
NRXN3	neurexin 3(NRXN3)	SRY-box 4(SOX4)
NDNF	neuron derived neurotrophic factor(NDNF)	axin 2(AXIN2)
NRP2	neuropilin 2(NRP2)	collagen type I alpha 1 chain(COL1A1)
SERPINE1	serpin family E member 1(SERPINE1)	distal-less homeobox 5(DLX5)
ZC3H12A	zinc finger CCCH-type containing 12A(ZC3H12A)	leucine rich repeat containing G protein-coupled receptor 4(LGR4)
GO:0008283: cell proliferation		GO:0001666: response to hypoxia
E2F8	E2F transcription factor 8(E2F8)	4-aminobutyrate aminotransferase(ABAT)
ERG	ERG, ETS transcription factor(ERG)	BCL2 interacting protein 3(BNIP3)
ROS1	ROS proto-oncogene 1, receptor tyrosine kinase(ROS1)	carbonic anhydrase 9(CA9)
ALK	anaplastic lymphoma receptor tyrosine kinase(ALK)	cytochrome P450 family 1 subfamily A member 1(CYP1A1)
AXIN2	axin 2(AXIN2)	egl-9 family hypoxia inducible factor 3(EGLN3)
CDC25A	cell division cycle 25A(CDC25A)	lysyl oxidase like 2(LOXL2)
CSPG4	chondroitin sulfate proteoglycan 4(CSPG4)	mucin 1, cell surface associated(MUC1)
CYP1A1	cytochrome P450 family 1 subfamily A member 1(CYP1A1)	periostin(POSTN)
DLX5	distal-less homeobox 5(DLX5)	transforming growth factor beta 3(TGFB3)
FSCN1	fascin actin-bundling protein 1(FSCN1)
FGF5	fibroblast growth factor 5(FGF5)
GRPR	gastrin releasing peptide receptor(GRPR)
MYH10	myosin heavy chain 10(MYH10)
PDK1	pyruvate dehydrogenase kinase 1(PDK1)
UHRF1	ubiquitin like with PHD and ring finger domains 1(UHRF1)
GO:0016049: cell growth
ROS1	ROS proto-oncogene 1, receptor tyrosine kinase(ROS1)
EDN1	endothelin 1(EDN1)
IL7R	interleukin 7 receptor(IL7R)
NDNF	neuron derived neurotrophic factor(NDNF)
TGFB3	transforming growth factor beta 3(TGFB3)
