# Supplementary material for: Identification of radiation responsive genes and transcriptome profiling via complete RNA sequencing in a stable radioresistant U87 glioblastoma model
Source: Oncotarget. 2018 May 4;9(34):23532–42. doi: 10.18632/oncotarget.25247 (PMC5955095; doi:10.18632/oncotarget.25247)
Supplement: Supplementary file 6 [file oncotarget-09-23532-s006.xlsx]

## Sheet: Sheet1
GO:0006915:Apoptotic process	GO:0008152:Metabolic process
BCL2 binding component 3(BBC3)	1-acylglycerol-3-phosphate O-acyltransferase 2(AGPAT2)
DCC netrin 1 receptor(DCC)	UDP glucuronosyltransferase family 1 member A1(UGT1A1)
PYD and CARD domain containing(PYCARD)	UDP glucuronosyltransferase family 1 member A10(UGT1A10)
TNF receptor associated factor 5(TRAF5)	UDP glucuronosyltransferase family 1 member A3(UGT1A3)
XIAP associated factor 1(XAF1)	UDP glucuronosyltransferase family 1 member A4(UGT1A4)
brain expressed X-linked 2(BEX2)	UDP glucuronosyltransferase family 1 member A5(UGT1A5)
caspase 1(CASP1)	UDP glucuronosyltransferase family 1 member A6(UGT1A6)
cathepsin H(CTSH)	UDP glucuronosyltransferase family 1 member A7(UGT1A7)
complement C5a receptor 1(C5AR1)	UDP glucuronosyltransferase family 1 member A8(UGT1A8)
engulfment and cell motility 1(ELMO1)	UDP glucuronosyltransferase family 1 member A9(UGT1A9)
interleukin 1 beta(IL1B)	acyl-CoA synthetase medium-chain family member 5(ACSM5)
mitogen-activated protein kinase kinase 6(MAP2K6)	acyl-CoA synthetase short-chain family member 1(ACSS1)
nuclear receptor subfamily 4 group A member 1(NR4A1)	acyl-CoA synthetase short-chain family member 3(ACSS3)
phorbol-12-myristate-13-acetate-induced protein 1(PMAIP1)	glutathione S-transferase mu 5(GSTM5)
secreted frizzled related protein 2(SFRP2)	haloacid dehalogenase like hydrolase domain containing 3(HDHD3)
tyrosyl-tRNA synthetase(YARS)	lipase E, hormone sensitive type(LIPE)
	mannosidase alpha class 1C member 1(MAN1C1)
GO:0072332:intrinsic apoptotic signaling pathway by p53 class mediator
PERP, TP53 apoptosis effector(PERP)	GO:0007155:Cell adhesion
PYD and CARD domain containing(PYCARD)	CD22 molecule(CD22)
phorbol-12-myristate-13-acetate-induced protein 1(PMAIP1)	CD9 molecule(CD9)
zinc finger matrin-type 1(ZMAT1)	EPH receptor A4(EPHA4)
zinc finger protein 385D(ZNF385D)	adhesion G protein-coupled receptor G1(ADGRG1)
	amelotin(AMTN)
GO:2000406:positive regulation of T cell migration	basal cell adhesion molecule (Lutheran blood group)(BCAM)
PYD and CARD domain containing(PYCARD)	brevican(BCAN)
TNF receptor superfamily member 14(TNFRSF14)	cadherin 11(CDH11)
integrin subunit alpha 4(ITGA4)	collagen type IV alpha 6 chain(COL4A6)
	fasciculation and elongation protein zeta 1(FEZ1)
GO:0002457: T cell antigen processing and presentation	fibulin 7(FBLN7)
intercellular adhesion molecule 1(ICAM1)	hemicentin 2(HMCN2)
raftlin, lipid raft linker 1(RFTN1)	hyaluronan synthase 1(HAS1)
	integrin subunit alpha 11(ITGA11)
GO:0002282: microglial cell activation involved in immune response	integrin subunit alpha 2(ITGA2)
interleukin 33(IL33)	integrin subunit alpha 4(ITGA4)
toll like receptor 3(TLR3)	integrin subunit alpha L(ITGAL)
	integrin subunit beta 8(ITGB8)
	intercellular adhesion molecule 1(ICAM1)
GO:0007165: Signal transduction	junction plakoglobin(JUP)
ArfGAP with RhoGAP domain, ankyrin repeat and PH domain 2(ARAP2)	laminin subunit alpha 2(LAMA2)
G kinase anchoring protein 1(GKAP1)	laminin subunit alpha 3(LAMA3)
G protein subunit gamma 11(GNG11)	ninjurin 1(NINJ1)
GULP, engulfment adaptor PTB domain containing 1(GULP1)	protein kinase C epsilon(PRKCE)
KIT proto-oncogene receptor tyrosine kinase(KIT)	protein kinase, X-linked(PRKX)
MX dynamin like GTPase 1(MX1)	protocadherin 17(PCDH17)
NDP, norrin cystine knot growth factor(NDP)	sphingosine-1-phosphate receptor 1(S1PR1)
NLR family pyrin domain containing 12(NLRP12)	trophoblast glycoprotein(TPBG)
NLR family pyrin domain containing 3(NLRP3)	versican(VCAN)
PYD and CARD domain containing(PYCARD)
Ras association domain family member 9(RASSF9)	GO:0045746:negative regulation of Notch signaling pathway
Rho family GTPase 2(RND2)	ChaC glutathione specific gamma-glutamylcyclotransferase 1(CHAC1)
SPARC related modular calcium binding 1(SMOC1)	MAGE family member A1(MAGEA1)
TNF receptor associated factor 5(TRAF5)	hes related family bHLH transcription factor with YRPW motif 1(HEY1)
TNF receptor superfamily member 11b(TNFRSF11B)	maternally expressed 3 (non-protein coding)(MEG3)
amyloid beta precursor protein binding family B member 1 interacting protein(APBB1IP)
androgen receptor(AR)	GO:0010759: positive regulation of macrophage chemotaxis
basal cell adhesion molecule (Lutheran blood group)(BCAM)	chemerin chemokine-like receptor 1(CMKLR1)
calcitonin related polypeptide beta(CALCB)	complement C5a receptor 1(C5AR1)
caspase 1(CASP1)	tumor necrosis factor superfamily member 18(TNFSF18)
chimerin 1(CHN1)
complement C5a receptor 1(C5AR1)	GO:0006351:Transcription, DNA-templated
fibroblast growth factor 18(FGF18)	CREB3 regulatory factor(CREBRF)
fibroblast growth factor 7(FGF7)	DNA damage inducible transcript 3(DDIT3)
growth differentiation factor 15(GDF15)	E2F transcription factor 7(E2F7)
inositol-trisphosphate 3-kinase A(ITPKA)	HKR1, GLI-Kruppel zinc finger family member(HKR1)
insulin like growth factor binding protein 1(IGFBP1)	Kruppel like factor 2(KLF2)
insulin like growth factor binding protein 5(IGFBP5)	Kruppel like factor 9(KLF9)
integrin subunit alpha L(ITGAL)	MAGE family member A1(MAGEA1)
interleukin 1 beta(IL1B)	MAX dimerization protein 1(MXD1)
interleukin 15 receptor subunit alpha(IL15RA)	MLX interacting protein like(MLXIPL)
junction plakoglobin(JUP)	NLR family pyrin domain containing 3(NLRP3)
mitogen-activated protein kinase 10(MAPK10)	RAR related orphan receptor B(RORB)
mitogen-activated protein kinase kinase 6(MAP2K6)	SATB homeobox 1(SATB1)
nuclear receptor subfamily 2 group F member 1(NR2F1)	T-box 3(TBX3)
nuclear receptor subfamily 4 group A member 1(NR4A1)	TGFB induced factor homeobox 2 like, X-linked(TGIF2LX)
nuclear receptor subfamily 4 group A member 2(NR4A2)	ZFP14 zinc finger protein(ZFP14)
phosphodiesterase 10A(PDE10A)	androgen receptor(AR)
phosphodiesterase 1A(PDE1A)	endoplasmic reticulum to nucleus signaling 1(ERN1)
phosphodiesterase 4D(PDE4D)	forkhead box P2(FOXP2)
placental growth factor(PGF)	hair growth associated(HR)
plasminogen activator, urokinase(PLAU)	hes related family bHLH transcription factor with YRPW motif 1(HEY1)
protein kinase AMP-activated catalytic subunit alpha 2(PRKAA2)	homeobox B7(HOXB7)
protein kinase C epsilon(PRKCE)	homeobox B8(HOXB8)
protein kinase C zeta(PRKCZ)	homeobox B9(HOXB9)
ras related dexamethasone induced 1(RASD1)	interleukin 33(IL33)
ribosomal protein S6 kinase A2(RPS6KA2)	iroquois homeobox 5(IRX5)
ribosomal protein S6 kinase A6(RPS6KA6)	leucine zipper tumor suppressor 1(LZTS1)
secreted and transmembrane 1(SECTM1)	mitogen-activated protein kinase kinase 6(MAP2K6)
single Ig and TIR domain containing(SIGIRR)	myelin expression factor 2(MYEF2)
thrombomodulin(THBD)	neuronal PAS domain protein 2(NPAS2)
toll like receptor 3(TLR3)	nuclear factor I B(NFIB)
transducin like enhancer of split 1(TLE1)	nuclear protein 1, transcriptional regulator(NUPR1)
tumor necrosis factor superfamily member 10(TNFSF10)	nuclear receptor coactivator 7(NCOA7)
tumor necrosis factor superfamily member 13b(TNFSF13B)	nuclear receptor subfamily 2 group F member 1(NR2F1)
tumor necrosis factor superfamily member 18(TNFSF18)	nuclear receptor subfamily 4 group A member 1(NR4A1)
tyrosyl-tRNA synthetase(YARS)	nuclear receptor subfamily 4 group A member 2(NR4A2)
unc-5 netrin receptor B(UNC5B)	protein kinase AMP-activated catalytic subunit alpha 2(PRKAA2)
unc-5 netrin receptor C(UNC5C)	thyroid hormone receptor beta(THRB)
very low density lipoprotein receptor(VLDLR)	transducin like enhancer of split 1(TLE1)
	tribbles pseudokinase 3(TRIB3)
	tumor protein p63(TP63)
	twist family bHLH transcription factor 2(TWIST2)
	vestigial like family member 2(VGLL2)
	visual system homeobox 1(VSX1)
	zinc finger and SCAN domain containing 16(ZSCAN16)
	zinc finger family member 788(ZNF788)
	zinc finger protein 117(ZNF117)
	zinc finger protein 138(ZNF138)
	zinc finger protein 20(ZNF20)
	zinc finger protein 273(ZNF273)
	zinc finger protein 28(ZNF28)
	zinc finger protein 30(ZNF30)
	zinc finger protein 320(ZNF320)
	zinc finger protein 354B(ZNF354B)
	zinc finger protein 396(ZNF396)
	zinc finger protein 415(ZNF415)
	zinc finger protein 419(ZNF419)
	zinc finger protein 433(ZNF433)
	zinc finger protein 44(ZNF44)
	zinc finger protein 442(ZNF442)
	zinc finger protein 443(ZNF443)
	zinc finger protein 468(ZNF468)
	zinc finger protein 521(ZNF521)
	zinc finger protein 525(ZNF525)
	zinc finger protein 528(ZNF528)
	zinc finger protein 549(ZNF549)
	zinc finger protein 563(ZNF563)
	zinc finger protein 572(ZNF572)
	zinc finger protein 577(ZNF577)
	zinc finger protein 625(ZNF625)
	zinc finger protein 649(ZNF649)
	zinc finger protein 674(ZNF674)
	zinc finger protein 680(ZNF680)
	zinc finger protein 71(ZNF71)
	zinc finger protein 761(ZNF761)
	zinc finger protein 765(ZNF765)
	zinc finger protein 792(ZNF792)
	zinc finger protein 799(ZNF799)
	zinc finger protein 806(ZNF806)
	zinc finger protein 816(ZNF816)
	zinc finger protein 83(ZNF83)
	zinc finger protein 845(ZNF845)
	zinc finger protein 85(ZNF85)
	zinc finger protein 883(ZNF883)
	zinc finger protein 888(ZNF888)
	zinc finger with KRAB and SCAN domains 7(ZKSCAN7)
